# Supplementary material for: Validation of reference genes for RT-qPCR relative expression analysis during cyst-to-early adult development of Taenia solium
Source: PLoS Negl Trop Dis. 2026 Jan 2;20(1):e0013893. doi: 10.1371/journal.pntd.0013893 (PMC12900441; doi:10.1371/journal.pntd.0013893)
Supplement: S1 Table — First tab: Gene names, Wormbase accession numbers and descriptions, and InterPro IDs and descriptions for each of the 12 candidate RGs, h2b, and wnt11a. Second tab: Genomic location of primers across target gene exons. (XLSX) [file pntd.0013893.s001.xlsx]

## Sheet: InterPro Summary
Sequence	Wormbase Accession	Wormbase Description	Sequence Length	Representative InterPro ID	Representative InterPro Description
bact1	TsM_001199400	Actin [Source:UniProtKB/Swiss-Prot;Acc:P68555]	376	IPR004000	Actin family
bact2	TsM_001001400	NA	277	IPR004000	Actin family
cox1	TsM_000113400	NA	225	IPR000883	Cytochrome c oxidase subunit I
ef1a	TsM_000233800	Elongation factor 1-alpha [Source:UniProtKB/TrEMBL;Acc:E4WL05]	448	IPR004539	Translation elongation factor EF1A, eukaryotic/archaeal
gapdh1	TsM_000056400	Glyceraldehyde-3-phosphate dehydrogenase [Source:UniProtKB/TrEMBL;Acc:A8R8Q4]	336	IPR006424	Glyceraldehyde-3-phosphate dehydrogenase, type I
gapdh2	TsM_001083000	NA	338	IPR006424	Glyceraldehyde-3-phosphate dehydrogenase, type I
mapk3	TsM_000447200	NA	361	IPR008349	Mitogen-activated protein (MAP) kinase, ERK1/2
mdh	TsM_000048200	Malate dehydrogenase, cytoplasmic [Source:UniProtKB/Swiss-Prot;Acc:F1C7I4]	332	IPR011274	Malate dehydrogenase, NAD-dependent, cytosolic
pgk1	TsM_000796500	NA	399	IPR001576	Phosphoglycerate kinase
rpl13	TsM_000621100	NA	204	IPR005822	Large ribosomal subunit protein uL13
tbp	TsM_000071900	TATA-box binding protein; TATA-box binding protein 1 [Source:UniProtKB/TrEMBL;Acc:A0A0N7FYW4]	238	IPR000814	TATA-box binding protein
ube2	TsM_001232600	NA	109	IPR000608	Ubiquitin-conjugating enzyme E2
h2b	TsM_000989300	NA	122	IPR000558	Histone H2B
wnt11a	TsM_000806100	NA	524	IPR005817	Wnt

## Sheet: Primer location
Gene	WormBase ParaSite Accession Number	Primer sequence	Primer location	Total number of exons	Expected size cDNA (bp)	Expected size gDNA (bp)
bact1	TsM_001199400	ATCGTAGCACCACCAGAACG	Exon 1	2	113	113
		CCCGATTCGTCGTACTCCTG	Exon 1
bact2	TsM_001001400	GTGCGAGACATCAAGGAGAAG	Exon 1	1	142	142
		GGAAGCGTTCATTGCCAACT	Exon 1
gapdh1	TsM_000056400	TCCAAGAGATGAATGCCAATGC	Exon 1	3	147	187
		CAGAAGGAGCCGAGATGATGA	Exon 2
gapdh2	TsM_001083000	CAAACTTGCCAAACCTGCCA	Exon 1	1	153	153
		GCGTCGAAAGTGGATGATGC	Exon 1
pgk1	TsM_000796500	GACACCGCTACTTGTTGTGC	Exon 1	6	125	125
		TCCGAAAGAGCTGATACGCC	Exon 1
mdh	TsM_000048200	TAAGGTGCTGGTTGTTGGCA	Exon 2	3	131	131
		CGACCTGATAGATGGCACGG	Exon 2 - Exon 3
cox1	TsM_000113400	CCGTTAGGAGGTGGTGATCC	Exon 1	2	154	154
		ACCCATAAAAGCCAAAAGCA	Exon 1
tbp	TsM_000071900	GCCAAAGTGCGAGATGAGAT	Exon 5	5	89	89
		CCCGATTTGTCTGAATCCAA	Exon 5
rpl13	TsM_000621100	TCCAATGCTATCGGGTGAAT	Exon 5	6	74	74
		CGCCTCGTGGATCGTATATT	Exon 5
ef1α	TsM_000233800	TTGCTGCTGGTACTGGTGAG	Exon 1	3	138	138
		CGCTATAATCAACCGCATCC	Exon 1
ube2	TsM_001232600	TTGTCCCACTTATCCCAAGG	Exon 2	3	100	100
		ACGGCCTAAGCACACTGAAC	Exon 2
mapk3	TsM_000447200	TCAAGCCGGACTACTTACCG	Exon 6	11	140	140
		CACGGTTGCTGTACATCTCG	Exon 6
h2b	TsM_000989300	GCTCCTAAAGTAGTGTCAGGCA	Exon 1	1	104	104
		ATGGCGTAGCTCTCCTTCCT	Exon 1
wnt11a	TsM_000806100	GGCAGGCGAGGTTCTGTAAT	Exon 5	6	239	2142
		GGCACAGTAGCGACCGATTT	Exon 4
