# Supplementary material for: Validation of reference genes for RT-qPCR relative expression analysis during cyst-to-early adult development of Taenia solium
Source: PLoS Negl Trop Dis. 2026 Jan 2;20(1):e0013893. doi: 10.1371/journal.pntd.0013893 (PMC12900441; doi:10.1371/journal.pntd.0013893)
Supplement: S2 Table — Quantitative PCR (qPCR) results obtained from reactions performed in the presence (+RT) or absence (−RT) of reverse transcriptase for 6 target genes. For +RT and −RT conditions, Cq values from three technical replicates (Cq1–Cq3) are shown along with the mean ± SD. The ΔCq value corresponds to the difference between −RT and +RT mean Cq values (ΔCq=(−RT) − (+RT)). Relative signal attributable to genomic DNA (gDNA) contamination was estimated as 2(-ΔCq). The contribution from −RT (%) represents the percentage of amplification signal arising from gDNA. NA indicates reactions with no detectable amplification. (XLSX) [file pntd.0013893.s003.xlsx]

## Sheet: deltaCq
Gene	+RT				−RT				ΔCq (−RT − +RT)	2^(−ΔCq)	contribution from -RT (%)
	Cq1	Cq2	Cq3	mean ± SD	Cq1	Cq2	Cq3	mean ± SD
rpl13	30.14	26.3	24.97	25.64 ± 2.68	33.34	32.81	33.06	33.07 ± 0.27	7.435	0.00577886	0.577886
ef1a	20.09	19.53	19.15	19.59 ± 0.47	32.52	31.73	31.94	32.06 ± 0.41	12.4733	0.000175854	0.0175854
wnt11a	NA	25.98	25.03	25.51 ± 0.67	NA	NA	NA	NA	NA	NA	NA
h2b	22.95	22.23	21.57	22.25 ± 0.69	29.24	29.23	29.22	29.23 ± 0.01	6.98	0.00792156	0.792156
gapdh1	19.21	18.92	18.45	18.86 ± 0.38	33.31	32.87	31.48	32.55 ± 0.96	13.6933	7.54911e-05	0.00754911
mdh	20.35	20.19	19.57	20.04 ± 0.41	32.21	32.24	32.98	32.48 ± 0.44	12.44	0.000179965	0.0179965
