# Supplementary material for: Validation of reference genes for RT-qPCR relative expression analysis during cyst-to-early adult development of Taenia solium
Source: PLoS Negl Trop Dis. 2026 Jan 2;20(1):e0013893. doi: 10.1371/journal.pntd.0013893 (PMC12900441; doi:10.1371/journal.pntd.0013893)
Supplement: S3 Table — Stability rankings of the candidate RGs. Separate tabs in the following order: Cq values of all samples (TA+ together with TA-), isolated TA + Cq values, isolated TA- Cq values, ranking by RefFinder (for qPCR results), CPMs of all samples (TA+ together with TA-), isolated TA + CPMs, isolated TA- CPMs, log2 CPMs of all samples (TA+ together with TA-), isolated TA + log2 CPMs, isolated TA- log2 CPMs, ranking by GeNorm-NormFinder of log2 CPM values (RNASeq results). (XLSX) [file pntd.0013893.s004.xlsx]

## Sheet: Cqs_inputTA+_TA-
MDH	RPL13	COX1	MAPK3	PGK1	EF1α	GAPDH2	GAPDH1	BACTIN1	BACTIN2	TBP	UBE2
20.9	23.7767	22.8267	26.0367	23.37	18.75	31.35	20.2367	21.6567	20.2033	26.3433	30.54
20.4567	23.6133	23.2233	25.6367	23.3233	19.595	31.0067	20.6133	21.09	20.6533	26.3033	30.1767
20.9467	23.7433	23.7133	25.7333	23.16	19.92	30.6733	19.2667	20.8267	20.3867	25.7633	30.5867
21.6867	24.47	24.375	26.555	23.51	19.22	30.59	20.3433	21.1333	22.0433	26.13	30.395
20.96	23.5633	23.4667	25.48	23	19.7333	30.48	19.9567	20.9767	20.99	25.9833	30.055
21.61	24.35	23.6867	26.305	23.12	19.3467	30.6767	20.5033	21.0133	22.5767	26.1967	30.2067
21.0767	23.8933	23.7267	25.8033	23.36	19.785	29.9967	20.1333	21.2833	23.7833	26.02	29.8467
20.6067	23.5833	23.355	25.4733	23.2767	20.05	30.0133	19.7133	21.1367	20.39	25.57	29.26
22.68	24.69	24.0433	26.5967	24.4867	20.5267	30.72	22.37	20.9267	23.0533	27.48	30.2
21.0433	23.88	23.1667	25.8333	23.59	19.9667	31.095	20.81	23.3233	23.7167	26.3633	27.56
21.3467	23.87	23.195	25.45	23.5733	19.72	31.1267	20.6567	22.0033	21.9733	26.09	31.79
20.21	23.3567	22.3967	25	22.6	18.6567	30.8867	19.43	21.5633	20.875	25.4533	31.405
21.2967	23.7533	23.4567	25.1767	23.5367	19.32	31.1	21.22	20.935	22.4033	26.6	31.305
20.6167	23.6667	22.74	25.1167	23	19.335	30.8333	20.2167	28.9833	21.01	26.07	31.455
20.7333	23.6133	23.1367	25.5333	23.2433	19.56	31.105	20.1167	20.905	21.3067	25.91	31.415
20.68	23.6833	23.4233	25.4267	22.9467	19.54	31.73	20.1033	21.5933	21.14	25.89	31.435
20.4267	22.66	21.9667	24.13	22.27	18.315	29.9133	19.4867	21.2667	20.2667	24.9267	30.59
20.24	23.2233	22.3967	24.8567	22.63	18.8633	30.7067	20.0267	20.5633	21.29	26.0033	30.835
21.65	24.75	22.67	26.3733	23.8467	19.27	30.11	20.26	21.3333	23.53	26.8933	30.68
20.45	23.3567	22.52	25.0833	23.0733	18.81	29.9433	19.2967	20.9433	23.01	25.5833	31.45
21.9133	24.82	23.62	26.68	24.3033	20.08	31.49	20.88	22.3933	24.81	27.8133	30.44
21.4733	24.09	22.1433	25.52	23.565	19.4233	30.19	20.68	21.9767	22.895	26.99	29.36
20.7233	23.6433	21.6233	24.83	22.8833	19.2533	29.51	19.21	21.14	23.6767	27.0567	30.4
21.4033	24.13	22.0533	25.4267	23.3133	19.04	30.78	20.2767	21.72	24.055	27.5167	30.96
23.0467	25.89	24.0667	27.8667	25.61	21.5567	31.8267	21.93	23.54	25.4333	29.28	31.975
21.4	24.56	22.56	26.25	23.59	19.8067	30.175	20.34	21.6	23.9933	27.1367	31.3533
21.81	24.8867	22.92	27.02	24.2733	20.215	30.41	20.75	22.15	24.18	27.8233	30.9267
22.49	25.2033	23.04	27.2333	24.56	19.7467	30.53	20.6833	22.13	24.365	27.8333	30.4
22.0633	25.5467	23.3333	27.0833	25.4133	21.7267	30.41	22.7067	22.69	24.12	27.7	30.24
22.3	25.1067	23.2833	26.795	25.3833	22.0233	32.015	23.1067	22.6967	24.3	27.26	32.39
20.6933	24.1433	22.4133	26.1067	23.6633	20.32	31.1467	20.9233	21.5333	21.52	26.25	31.21
20.8767	24.1433	22.34	25.8567	24.0833	20.4533	31.0867	21.03	21.34	22.2333	26.3133	31.275
19.8833	23.025	21.67	25.3133	23.5167	19.9133	31.06	20.21	21.015	21.31	26.0867	30.8733
20.1233	23.49	21.6	25.39	22.9733	19.3333	30.8033	20.0267	20.455	20.2567	25.29	30.935
20.41	23.5567	22.15	25.2133	23.33	19.5133	31.4567	19.95	20.89	20.4167	25.555	32.2633
22.96	25.78	23.3767	27.0367	25.46	21.6867	31.84	23.5967	22.7233	23.6667	27.42	30.86
22.3133	25.2767	23.5033	27.3967	25.0867	21.3033	30.41	21.77	23.07	23.1467	27.3033	29.3133
21.4467	23.94	22.1433	25.67	23.8833	19.8767	31.12	21.1967	21.3	23.15	26.9833	30.6533
21.01	24.19	23.4067	27.0433	24.8233	20.16	31.67	21.8167	22.47	21.5167	26.2367	31.27
20.18	24.26	23.9667	26.9733	24.78	20.3133	31.9767	21.9367	22.43	21.81	26.015	31.3
19.5733	23.5367	23.0367	26.14	23.7067	19.2133	31.96	20.7567	21.49	20.8967	25.59	32.4633
21.07	24.6133	24.5567	27.3667	25.2433	20.7267	31.6967	22.64	22.925	22.84	26.925	30.865
20.3633	23.735	23.3033	26.5067	24.1467	19.98	31.33	20.7333	22.305	21.8533	25.83	30.7
20.02	24.0433	23.01	25.8567	24.0467	19.71	31.2967	20.5967	21.4833	21.39	26.1	31.13
20.11	23.5433	22.5833	25.45	23.5233	19.2467	31.7967	20.2667	21.115	20.75	25.59	32.215
19.535	23.8933	22.375	25.6067	23.3167	19.3567	31.04	20.5433	21.13	21.37	25.3033	31.17
19.8933	23.1733	22.8233	25.3933	23.3367	19.02	31.275	21.1267	21.56	20.4	24.875	30.64
20.43	23.4933	22.6733	25.1633	23.6333	19.4	31.1733	21.09	22.95	21.62	24.9867	30.39
19.915	23.9767	21.5433	25.64	22.6833	19.3833	30.66	19.6667	21.1633	22.4667	26.21	31.165
20.39	23.4333	21.0467	25.3	22.5967	19.49	30.7633	19.9367	21.405	22.5133	25.73	31.475
20.185	23.6867	20.9333	25.1933	22.65	19.4867	30.23	19.82	20.075	23.43	25.17	30.0267
19.915	23.1667	20.77	25.2	22.21	19.1	30.31	19.2	20.8467	22.1	25.7067	32.02
20.1233	23.5067	20.975	25.28	22.61	19.3567	30.8033	19.445	20.62	22.0567	25.3433	30.82
20.2733	23.82	21.0833	25.2433	22.16	19.39	30.35	19.7233	21.02	23.53	25.935	31.36
20.3433	23.41	21.2233	25.5667	22.995	19.39	30.43	19.3333	21.1533	23.36	25.4333	32.705
20.3633	23.0433	21.4367	24.81	22.1533	19.0667	30.635	19.3167	20.58	22.1467	25.72	31.3833
21.2233	23.8633	22.1767	25.6167	22.68	19.8367	30.2267	19.9967	21.53	23.4833	26.29	30.35
20.125	23.4233	20.7933	25.335	22.4567	19.28	30.15	19.61	21.5567	23.54	25.9	31.1433

## Sheet: Cqs_input_TA+
BACTIN1	BACTIN2	COX-1	EF1α	GAPDH1	GAPDH2	MAPK-3	MDH	PGK1	RPL13	TBP	UBE2
21.6567	20.2033	22.8267	18.75	20.2367	31.35	26.0367	20.9	23.37	23.7767	26.3433	30.54
21.09	20.6533	23.2233	19.595	20.6133	31.0067	25.6367	20.4567	23.3233	23.6133	26.3033	30.1767
20.8267	20.3867	23.7133	19.92	19.2667	30.6733	25.7333	20.9467	23.16	23.7433	25.7633	30.5867
21.1333	22.0433	24.375	19.22	20.3433	30.59	26.555	21.6867	23.51	24.47	26.13	30.395
20.9767	20.99	23.4667	19.7333	19.9567	30.48	25.48	20.96	23	23.5633	25.9833	30.055
21.0133	22.5767	23.6867	19.3467	20.5033	30.6767	26.305	21.61	23.12	24.35	26.1967	30.2067
21.2833	23.7833	23.7267	19.785	20.1333	29.9967	25.8033	21.0767	23.36	23.8933	26.02	29.8467
21.1367	20.39	23.355	20.05	19.7133	30.0133	25.4733	20.6067	23.2767	23.5833	25.57	29.26
20.9267	23.0533	24.0433	20.5267	22.37	30.72	26.5967	22.68	24.4867	24.69	27.48	30.2
23.3233	23.7167	23.1667	19.9667	20.81	31.095	25.8333	21.0433	23.59	23.88	26.3633	27.56
22.0033	21.9733	23.195	19.72	20.6567	31.1267	25.45	21.3467	23.5733	23.87	26.09	31.79
21.5633	20.875	22.3967	18.6567	19.43	30.8867	25	20.21	22.6	23.3567	25.4533	31.405
20.935	22.4033	23.4567	19.32	21.22	31.1	25.1767	21.2967	23.5367	23.7533	26.6	31.305
28.9833	21.01	22.74	19.335	20.2167	30.8333	25.1167	20.6167	23	23.6667	26.07	31.455
20.905	21.3067	23.1367	19.56	20.1167	31.105	25.5333	20.7333	23.2433	23.6133	25.91	31.415
21.5933	21.14	23.4233	19.54	20.1033	31.73	25.4267	20.68	22.9467	23.6833	25.89	31.435
21.2667	20.2667	21.9667	18.315	19.4867	29.9133	24.13	20.4267	22.27	22.66	24.9267	30.59
20.5633	21.29	22.3967	18.8633	20.0267	30.7067	24.8567	20.24	22.63	23.2233	26.0033	30.835
21.3333	23.53	22.67	19.27	20.26	30.11	26.3733	21.65	23.8467	24.75	26.8933	30.68
20.9433	23.01	22.52	18.81	19.2967	29.9433	25.0833	20.45	23.0733	23.3567	25.5833	31.45
22.3933	24.81	23.62	20.08	20.88	31.49	26.68	21.9133	24.3033	24.82	27.8133	30.44
21.9767	22.895	22.1433	19.4233	20.68	30.19	25.52	21.4733	23.565	24.09	26.99	29.36
21.14	23.6767	21.6233	19.2533	19.21	29.51	24.83	20.7233	22.8833	23.6433	27.0567	30.4
21.72	24.055	22.0533	19.04	20.2767	30.78	25.4267	21.4033	23.3133	24.13	27.5167	30.96
23.54	25.4333	24.0667	21.5567	21.93	31.8267	27.8667	23.0467	25.61	25.89	29.28	31.975
21.6	23.9933	22.56	19.8067	20.34	30.175	26.25	21.4	23.59	24.56	27.1367	31.3533
22.15	24.18	22.92	20.215	20.75	30.41	27.02	21.81	24.2733	24.8867	27.8233	30.9267
22.13	24.365	23.04	19.7467	20.6833	30.53	27.2333	22.49	24.56	25.2033	27.8333	30.4

## Sheet: Cqs_input_TA-
MDH	RPL13	COX1	MAPK3	PGK1	EF1α	GAPDH2	GAPDH1	BACTIN1	BACTIN2	TBP	UBE2
22.0633	25.5467	23.3333	27.0833	25.4133	21.7267	30.41	22.7067	22.69	24.12	27.7	30.24
22.3	25.1067	23.2833	26.795	25.3833	22.0233	32.015	23.1067	22.6967	24.3	27.26	32.39
20.6933	24.1433	22.4133	26.1067	23.6633	20.32	31.1467	20.9233	21.5333	21.52	26.25	31.21
20.8767	24.1433	22.34	25.8567	24.0833	20.4533	31.0867	21.03	21.34	22.2333	26.3133	31.275
19.8833	23.025	21.67	25.3133	23.5167	19.9133	31.06	20.21	21.015	21.31	26.0867	30.8733
20.1233	23.49	21.6	25.39	22.9733	19.3333	30.8033	20.0267	20.455	20.2567	25.29	30.935
20.41	23.5567	22.15	25.2133	23.33	19.5133	31.4567	19.95	20.89	20.4167	25.555	32.2633
22.96	25.78	23.3767	27.0367	25.46	21.6867	31.84	23.5967	22.7233	23.6667	27.42	30.86
22.3133	25.2767	23.5033	27.3967	25.0867	21.3033	30.41	21.77	23.07	23.1467	27.3033	29.3133
21.4467	23.94	22.1433	25.67	23.8833	19.8767	31.12	21.1967	21.3	23.15	26.9833	30.6533
21.01	24.19	23.4067	27.0433	24.8233	20.16	31.67	21.8167	22.47	21.5167	26.2367	31.27
20.18	24.26	23.9667	26.9733	24.78	20.3133	31.9767	21.9367	22.43	21.81	26.015	31.3
19.5733	23.5367	23.0367	26.14	23.7067	19.2133	31.96	20.7567	21.49	20.8967	25.59	32.4633
21.07	24.6133	24.5567	27.3667	25.2433	20.7267	31.6967	22.64	22.925	22.84	26.925	30.865
20.3633	23.735	23.3033	26.5067	24.1467	19.98	31.33	20.7333	22.305	21.8533	25.83	30.7
20.02	24.0433	23.01	25.8567	24.0467	19.71	31.2967	20.5967	21.4833	21.39	26.1	31.13
20.11	23.5433	22.5833	25.45	23.5233	19.2467	31.7967	20.2667	21.115	20.75	25.59	32.215
19.535	23.8933	22.375	25.6067	23.3167	19.3567	31.04	20.5433	21.13	21.37	25.3033	31.17
19.8933	23.1733	22.8233	25.3933	23.3367	19.02	31.275	21.1267	21.56	20.4	24.875	30.64
20.43	23.4933	22.6733	25.1633	23.6333	19.4	31.1733	21.09	22.95	21.62	24.9867	30.39
19.915	23.9767	21.5433	25.64	22.6833	19.3833	30.66	19.6667	21.1633	22.4667	26.21	31.165
20.39	23.4333	21.0467	25.3	22.5967	19.49	30.7633	19.9367	21.405	22.5133	25.73	31.475
20.185	23.6867	20.9333	25.1933	22.65	19.4867	30.23	19.82	20.075	23.43	25.17	30.0267
19.915	23.1667	20.77	25.2	22.21	19.1	30.31	19.2	20.8467	22.1	25.7067	32.02
20.1233	23.5067	20.975	25.28	22.61	19.3567	30.8033	19.445	20.62	22.0567	25.3433	30.82
20.2733	23.82	21.0833	25.2433	22.16	19.39	30.35	19.7233	21.02	23.53	25.935	31.36
20.3433	23.41	21.2233	25.5667	22.995	19.39	30.43	19.3333	21.1533	23.36	25.4333	32.705
20.3633	23.0433	21.4367	24.81	22.1533	19.0667	30.635	19.3167	20.58	22.1467	25.72	31.3833
21.2233	23.8633	22.1767	25.6167	22.68	19.8367	30.2267	19.9967	21.53	23.4833	26.29	30.35
20.125	23.4233	20.7933	25.335	22.4567	19.28	30.15	19.61	21.5567	23.54	25.9	31.1433

## Sheet: Cqs_RefFinder.results
TA+ TA-
	Ranking Order (Better--Good--Average)
Method	1	2	3	4	5	6	7	8	9	10	11	12
Delta CT	RPL13	MAPK3	PGK1	EF1α	MDH	TBP	GAPDH1	GAPDH2	COX1	UBE2	BACTIN1	BACTIN2
BestKeeper	GAPDH2	RPL13	EF1α	MAPK3	UBE2	TBP	PGK1	MDH	GAPDH1	BACTIN1	COX1	BACTIN2
Normfinder	RPL13	MAPK3	PGK1	EF1α	MDH	TBP	GAPDH1	GAPDH2	COX1	BACTIN1	UBE2	BACTIN2
Genorm	RPL13 | MAPK3		PGK1	EF1α	MDH	TBP	GAPDH1	COX1	GAPDH2	UBE2	BACTIN1	BACTIN2
Recommended comprehensive ranking	RPL13	MAPK3	PGK1	EF1α	GAPDH2	MDH	TBP	GAPDH1	UBE2	COX1	BACTIN1	BACTIN2
Method	RPL13	MAPK3	PGK1	EF1α	GAPDH2	MDH	TBP	GAPDH1	UBE2	COX1	BACTIN1	BACTIN2
Delta CT	0.73	0.77	0.78	0.8	0.96	0.85	0.86	0.9	1.31	1.02	1.31	1.34
BestKeeper	0.53	0.64	0.68	0.56	0.49	0.68	0.67	0.76	0.64	0.78	0.76	1.16
Normfinder	0.193	0.342	0.375	0.391	0.667	0.502	0.504	0.591	1.141	0.775	1.133	1.19
Genorm	0.365	0.365	0.426	0.462	0.702	0.526	0.551	0.59	0.81	0.655	0.894	0.969
Geomean	1.19	2	3.71	3.72	4.9	5.62	6	7.45	8.61	9.19	10.49	12
TA+
	Ranking Order (Better--Good--Average)
Method	1	2	3	4	5	6	7	8	9	10	11	12
Delta CT	PGK1	RPL13	MDH	MAPK-3	EF1α	GAPDH1	TBP	GAPDH2	COX-1	UBE2	BACTIN2	BACTIN1
BestKeeper	GAPDH2	EF1α	PGK1	GAPDH1	RPL13	COX-1	MDH	MAPK-3	UBE2	TBP	BACTIN1	BACTIN2
Normfinder	PGK1	RPL13	MDH	EF1α	MAPK-3	GAPDH1	TBP	GAPDH2	COX-1	UBE2	BACTIN2	BACTIN1
Genorm	PGK1 | RPL13		MDH	MAPK-3	EF1α	GAPDH1	TBP	COX-1	GAPDH2	UBE2	BACTIN2	BACTIN1
GeoMean Recommended comprehensive ranking	PGK1	RPL13	MDH	EF1α	GAPDH2	MAPK-3	GAPDH1	TBP	COX-1	UBE2	BACTIN2	BACTIN1
Method	PGK1	RPL13	MDH	EF1α	GAPDH2	MAPK3	GAPDH1	TBP	COX1	UBE2	BACTIN2	BACTIN1
Delta CT	0.69	0.7	0.73	0.79	0.93	0.78	0.81	0.85	0.95	1.25	1.43	1.7
BestKeeper	0.49	0.54	0.58	0.47	0.45	0.64	0.53	0.75	0.56	0.65	1.36	0.87
Normfinder	0.135	0.146	0.286	0.38	0.62	0.401	0.43	0.496	0.687	1.05	1.289	1.579
Genorm	0.263	0.263	0.278	0.388	0.595	0.311	0.441	0.479	0.546	0.703	0.822	0.968
GeoMean Recommended comprehensive ranking	1.32	2.11	3.71	3.76	4.9	5.03	5.42	7.65	7.9	9.74	11.24	11.74
TA-
	Ranking Order (Better--Good--Average)
Method	1	2	3	4	5	6	7	8	9	10	11	12
Delta CT	RPL13	EF1α	MAPK3	TBP	PGK1	BACTIN1	MDH	GAPDH1	COX1	GAPDH2	BACTIN2	UBE2
BestKeeper	GAPDH2	RPL13	UBE2	TBP	MAPK3	EF1α	MDH	BACTIN1	PGK1	COX1	GAPDH1	BACTIN2
Normfinder	RPL13	MAPK3	EF1α	TBP	BACTIN1	MDH	PGK1	GAPDH1	GAPDH2	COX1	BACTIN2	UBE2
Genorm	RPL13 | EF1α		TBP	MDH	MAPK3	BACTIN1	PGK1	GAPDH1	COX1	GAPDH2	BACTIN2	UBE2
GeoMean Recommended comprehensive ranking	RPL13	EF1α	MAPK3	TBP	GAPDH2	MDH	BACTIN1	PGK1	UBE2	GAPDH1	COX1	BACTIN2
Method	RPL13	EF1α	MAPK3	TBP	GAPDH2	MDH	BACTIN1	PGK1	UBE2	GAPDH1	COX1	BACTIN2
Delta CT	0.66	0.67	0.67	0.73	0.89	0.77	0.75	0.75	1.27	0.84	0.87	1.23
BestKeeper	0.53	0.65	0.64	0.57	0.49	0.66	0.67	0.85	0.56	0.94	0.86	0.96
Normfinder	0.245	0.291	0.283	0.388	0.657	0.483	0.441	0.497	1.155	0.64	0.676	1.11
Genorm	0.329	0.329	0.457	0.377	0.658	0.407	0.513	0.545	0.843	0.578	0.612	0.756
GeoMean Recommended comprehensive ranking	1.19	2.45	3.5	3.72	5.48	5.86	6.16	6.85	8.49	8.66	9.49	11.24
GeoMean Recommended comprehensive ranking
Condition	1	2	3	4	5	6	7	8	9	10	11	12
All condition	RPL13	MAPK3	PGK1	EF1α	GAPDH2	MDH	TBP	GAPDH1	UBE2	COX1	BACTIN1	BACTIN2
TA+	PGK1	RPL13	MDH	EF1α	GAPDH2	MAPK3	GAPDH1	TBP	COX1	UBE2	BACTIN2	BACTIN1
TA-	RPL13	EF1α	MAPK3	TBP	GAPDH2	MDH	BACTIN1	PGK1	UBE2	GAPDH1	COX1	BACTIN2

## Sheet: input_cpm_TA+_TA-
gene	PRE_TA+_1	PRE_TA+_2	PRE_TA+_3	EV_TA+_1	EV_TA+_2	EV_TA+_3	POST_TA+_1	POST_TA+_2	POST_TA+_3	PRE_TA-_1	PRE_TA-_2	PRE_TA-_3	EV_TA-_1	EV_TA-_2	EV_TA-_3	POST_TA-1	POST_TA-2	POST_TA-3
bact1	937.574	1082.74	1000.38	957.219	909.691	932.843	1014.59	831.155	1013.21	1067.05	1172.29	1019.33	992.41	981.711	1034.53	797.878	562.733	523.467
bact2	508.928	442.294	548.609	2894.7	2685.44	2197.01	3056.32	3031.04	2813.04	1144.83	1035.13	1064.24	3452.71	3543.85	3764.17	3112.88	2662.58	2408.17
gapdh1	3027.84	2979.7	3180.31	2316.55	2225.88	2375.07	2800.87	2080.76	2092.17	3540.74	3182.71	3389.01	2932.3	3131.92	2900.65	2709.57	1533.6	1589.95
gapdh2	2.48387	1.9496	2.08924	2.37563	1.75898	1.34267	1.60741	1.38526	1.16645	2.60129	2.17052	2.05202	1.83818	2.03329	1.55705	1.09081	0.973923	1.12052
pgk1	570.67	556.522	568.518	413.992	367.927	404.659	482.479	429.925	413.798	617.415	571.053	613.027	464.752	495.569	407.817	386.841	257.505	322.771
mdh	1980.89	2060.37	1863.6	1911.19	1616.84	1968.86	2296.66	1673.39	1730.72	1896.6	1822.1	1930.13	2297.72	2424.61	2635.57	2683.69	1962.39	1860.3
tbp	28.742	33.9408	36.5002	44.5034	36.0805	42.3456	48.7365	37.303	47.5328	44.2218	34.1082	39.223	41.2568	35.2129	43.8569	46.6074	40.6451	51.6682
rpl13	93.8549	90.7451	93.8927	117.356	113.776	120.014	125.442	115.372	112.417	111.075	100.981	114.679	124.996	120.057	130.403	132.286	115.637	110.931
ef1a	3288.12	3234.12	3251.1	3498.66	3183.79	3584.19	4769.11	4187.34	4124.57	3496.13	3328.54	3509.25	4383.23	3896.07	3545.79	4611.25	3624.49	3998.37
ube2	0.354839	0.354473	0.368689	0.31675	0.386117	0.103282	0.0642962	0.197894	0.145806	0.520257	0.206716	0.469034	0.102121	0.277267	0.519016	0.0991646	0.194785	0.0622508
mapk3	54.5565	60.4376	68.5761	55.5105	46.8489	44.1014	70.9187	72.924	79.756	65.4223	61.9115	70.7069	55.6559	55.9156	61.1142	62.4737	30.2566	52.9132

## Sheet: input_cpm_TA+
gene	PRE_TA+_1	PRE_TA+_2	PRE_TA+_3	EV_TA+_1	EV_TA+_2	EV_TA+_3	POST_TA+_1	POST_TA+_2	POST_TA+_3
bact1	937.574	1082.74	1000.38	957.219	909.691	932.843	1014.59	831.155	1013.21
bact2	508.928	442.294	548.609	2894.7	2685.44	2197.01	3056.32	3031.04	2813.04
gapdh1	3027.84	2979.7	3180.31	2316.55	2225.88	2375.07	2800.87	2080.76	2092.17
gapdh2	2.48387	1.9496	2.08924	2.37563	1.75898	1.34267	1.60741	1.38526	1.16645
pgk1	570.67	556.522	568.518	413.992	367.927	404.659	482.479	429.925	413.798
mdh	1980.89	2060.37	1863.6	1911.19	1616.84	1968.86	2296.66	1673.39	1730.72
tbp	28.742	33.9408	36.5002	44.5034	36.0805	42.3456	48.7365	37.303	47.5328
rpl13	93.8549	90.7451	93.8927	117.356	113.776	120.014	125.442	115.372	112.417
ef1a	3288.12	3234.12	3251.1	3498.66	3183.79	3584.19	4769.11	4187.34	4124.57
ube2	0.354839	0.354473	0.368689	0.31675	0.386117	0.103282	0.0642962	0.197894	0.145806
mapk3	54.5565	60.4376	68.5761	55.5105	46.8489	44.1014	70.9187	72.924	79.756

## Sheet: input_cpm_TA-
gene	PRE_TA-_1	PRE_TA-_2	PRE_TA-_3	EV_TA-_1	EV_TA-_2	EV_TA-_3	POST_TA-1	POST_TA-2	POST_TA-3
bact1	1067.05	1172.29	1019.33	992.41	981.711	1034.53	797.878	562.733	523.467
bact2	1144.83	1035.13	1064.24	3452.71	3543.85	3764.17	3112.88	2662.58	2408.17
gapdh1	3540.74	3182.71	3389.01	2932.3	3131.92	2900.65	2709.57	1533.6	1589.95
gapdh2	2.60129	2.17052	2.05202	1.83818	2.03329	1.55705	1.09081	0.973923	1.12052
pgk1	617.415	571.053	613.027	464.752	495.569	407.817	386.841	257.505	322.771
mdh	1896.6	1822.1	1930.13	2297.72	2424.61	2635.57	2683.69	1962.39	1860.3
tbp	44.2218	34.1082	39.223	41.2568	35.2129	43.8569	46.6074	40.6451	51.6682
rpl13	111.075	100.981	114.679	124.996	120.057	130.403	132.286	115.637	110.931
ef1a	3496.13	3328.54	3509.25	4383.23	3896.07	3545.79	4611.25	3624.49	3998.37
ube2	0.520257	0.206716	0.469034	0.102121	0.277267	0.519016	0.0991646	0.194785	0.0622508
mapk3	65.4223	61.9115	70.7069	55.6559	55.9156	61.1142	62.4737	30.2566	52.9132

## Sheet: input_log2cpm+1_TA+_TA-
gene	PRE_TA+_1	PRE_TA+_2	PRE_TA+_3	EV_TA+_1	EV_TA+_2	EV_TA+_3	POST_TA+_1	POST_TA+_2	POST_TA+_3	PRE_TA-_1	PRE_TA-_2	PRE_TA-_3	EV_TA-_1	EV_TA-_2	EV_TA-_3	POST_TA-1	POST_TA-2	POST_TA-3
bact1	9.87433	10.0818	9.96777	9.90421	9.83082	9.86704	9.98811	9.70071	9.98614	10.0608	10.1963	9.99482	9.95625	9.94062	10.0162	9.64183	9.13887	9.03471
bact2	8.99415	8.79212	9.10226	11.4997	11.3915	11.102	11.5781	11.5661	11.4584	10.1622	10.017	10.057	11.7539	11.7915	11.8785	11.6045	11.3791	11.2343
gapdh1	11.5646	11.5414	11.6354	11.1784	11.1208	11.2144	11.4522	11.0236	11.0315	11.7902	11.6365	11.7271	11.5183	11.6133	11.5027	11.4044	10.5837	10.6357
gapdh2	1.80069	1.56052	1.62725	1.75515	1.46413	1.22815	1.38261	1.25415	1.11533	1.84851	1.66472	1.60977	1.50496	1.60088	1.35448	1.06406	0.981066	1.08441
pgk1	9.15904	9.12289	9.1536	8.69694	8.52719	8.66412	8.91731	8.75129	8.69627	9.27243	9.16001	9.26216	8.86342	8.95585	8.67531	8.59932	8.01405	8.33883
mdh	10.9527	11.0094	10.8646	10.901	10.6599	10.9439	11.1659	10.7094	10.758	10.89	10.8322	10.9152	11.1666	11.2441	11.3644	11.3905	10.9391	10.8621
tbp	4.89443	5.12684	5.22883	5.5079	5.21259	5.43781	5.63623	5.25939	5.60089	5.49895	5.13373	5.32995	5.40111	5.17843	5.48726	5.57311	5.38007	5.71886
rpl13	6.56765	6.51956	6.56823	6.88699	6.84267	6.91903	6.98233	6.8626	6.82549	6.80832	6.67215	6.85398	6.97723	6.91954	7.03785	7.05838	6.86588	6.80647
ef1a	11.6835	11.6596	11.6672	11.773	11.637	11.8078	12.2198	12.0322	12.0104	11.772	11.7011	11.7774	12.0981	11.9282	11.7923	12.1713	11.824	11.9656
ube2	0.438122	0.437731	0.452794	0.396982	0.471049	0.141802	0.0898997	0.2605	0.196363	0.604315	0.271086	0.554868	0.140282	0.35306	0.603137	0.136407	0.256751	0.0871245
mapk3	5.79588	5.94105	6.12052	5.82045	5.58041	5.4951	6.1683	6.20797	6.3355	6.0536	5.97525	6.16404	5.82415	5.83075	5.95685	5.98809	4.96609	5.75257

## Sheet: input_log2cpm+1_TA+
gene	PRE_TA+_1	PRE_TA+_2	PRE_TA+_3	EV_TA+_1	EV_TA+_2	EV_TA+_3	POST_TA+_1	POST_TA+_2	POST_TA+_3
bact1	9.87433	10.0818	9.96777	9.90421	9.83082	9.86704	9.98811	9.70071	9.98614
bact2	8.99415	8.79212	9.10226	11.4997	11.3915	11.102	11.5781	11.5661	11.4584
gapdh1	11.5646	11.5414	11.6354	11.1784	11.1208	11.2144	11.4522	11.0236	11.0315
gapdh2	1.80069	1.56052	1.62725	1.75515	1.46413	1.22815	1.38261	1.25415	1.11533
pgk1	9.15904	9.12289	9.1536	8.69694	8.52719	8.66412	8.91731	8.75129	8.69627
mdh	10.9527	11.0094	10.8646	10.901	10.6599	10.9439	11.1659	10.7094	10.758
tbp	4.89443	5.12684	5.22883	5.5079	5.21259	5.43781	5.63623	5.25939	5.60089
rpl13	6.56765	6.51956	6.56823	6.88699	6.84267	6.91903	6.98233	6.8626	6.82549
ef1a	11.6835	11.6596	11.6672	11.773	11.637	11.8078	12.2198	12.0322	12.0104
ube2	0.438122	0.437731	0.452794	0.396982	0.471049	0.141802	0.0898997	0.2605	0.196363
mapk3	5.79588	5.94105	6.12052	5.82045	5.58041	5.4951	6.1683	6.20797	6.3355

## Sheet: input_log2cpm+1_TA-
gene	PRE_TA-_1	PRE_TA-_2	PRE_TA-_3	EV_TA-_1	EV_TA-_2	EV_TA-_3	POST_TA-1	POST_TA-2	POST_TA-3
bact1	10.0608	10.1963	9.99482	9.95625	9.94062	10.0162	9.64183	9.13887	9.03471
bact2	10.1622	10.017	10.057	11.7539	11.7915	11.8785	11.6045	11.3791	11.2343
gapdh1	11.7902	11.6365	11.7271	11.5183	11.6133	11.5027	11.4044	10.5837	10.6357
gapdh2	1.84851	1.66472	1.60977	1.50496	1.60088	1.35448	1.06406	0.981066	1.08441
pgk1	9.27243	9.16001	9.26216	8.86342	8.95585	8.67531	8.59932	8.01405	8.33883
mdh	10.89	10.8322	10.9152	11.1666	11.2441	11.3644	11.3905	10.9391	10.8621
tbp	5.49895	5.13373	5.32995	5.40111	5.17843	5.48726	5.57311	5.38007	5.71886
rpl13	6.80832	6.67215	6.85398	6.97723	6.91954	7.03785	7.05838	6.86588	6.80647
ef1a	11.772	11.7011	11.7774	12.0981	11.9282	11.7923	12.1713	11.824	11.9656
ube2	0.604315	0.271086	0.554868	0.140282	0.35306	0.603137	0.136407	0.256751	0.0871245
mapk3	6.0536	5.97525	6.16404	5.82415	5.83075	5.95685	5.98809	4.96609	5.75257

[truncated: 1 more sheets: RNA-seqGenormNormfinderResults]
