# Supplementary material for: Validation of reference genes for RT-qPCR relative expression analysis during cyst-to-early adult development of Taenia solium
Source: PLoS Negl Trop Dis. 2026 Jan 2;20(1):e0013893. doi: 10.1371/journal.pntd.0013893 (PMC12900441; doi:10.1371/journal.pntd.0013893)
Supplement: S4 Table — Relative quantification of h2b and wnt11a expression. Separate tabs for Cq Raw Data, Cq means, and Pfaffl results for h2b and wnt11a in TA + , TA-, and merged results. (XLSX) [file pntd.0013893.s005.xlsx]

## Sheet: Cqs_RAWdata
Gene	Sample	Condition	Cq1	Cq2	Cq3	Cq mean	Cq SD
B-ACTIN1	E12	EV TA+	21.71	21.63	21.63	21.6567	0.046188
B-ACTIN1	E13	EV TA+	20.95	21.01	21.31	21.09	0.192873
B-ACTIN1	E16	EV TA+	20.84	20.85	20.79	20.8267	0.0321455
B-ACTIN1	E2	EV TA+	21.23	21.04	21.13	21.1333	0.0950438
B-ACTIN1	E24	EV TA+	21.23	21.31	21.34	21.2933	0.0568624
B-ACTIN1	E25	EV TA+	24.11	23.9	23.92	23.9767	0.115902
B-ACTIN1	E20	EV TA+	21.03	20.98	20.92	20.9767	0.0550757
B-ACTIN1	E3	EV TA+	21.29	21.3	21.26	21.2833	0.0208167
B-ACTIN1	E23	EV TA+	21.05	21	20.99	21.0133	0.0321455
B-ACTIN1	E7	EV TA+	21.16	21.05	21.2	21.1367	0.0776745
B-ACTIN1	EVS29	EV TA-	21.46	21.43	21.71	21.5333	0.153731
B-ACTIN1	EVS36	EV TA-	21.59	21.17	21.26	21.34	0.221133
B-ACTIN1	EVS4	EV TA-	20.3	20.61	21.18	20.6967	0.446356
B-ACTIN1	EVS37	EV TA-	21.2	20.83	19.83	20.62	0.708731
B-ACTIN1	EVS5	EV TA-	23.02	22.51	22.64	22.7233	0.265016
B-ACTIN1	EVS40	EV TA-	20.75	21.03	21.4	21.06	0.326037
B-ACTIN1	EVS7	EV TA-	23.15	22.99	23.94	23.36	0.508626
B-ACTIN1	EVS9	EV TA-	21.41	21.19	22.24	21.6133	0.553745
B-ACTIN1	EVS20	EV TA-	22.15	22.6	22.78	22.51	0.3245
B-ACTIN1	EVS23	EV TA-	22.86	22.44	22.79	22.6967	0.225019
B-ACTIN1	PS9	POST TA+	20.59	20.55	20.55	20.5633	0.023094
B-ACTIN1	PS15	POST TA+	20.67	21.24	20.87	20.9267	0.289194
B-ACTIN1	PS19	POST TA+	23.27	23.33	23.37	23.3233	0.0503322
B-ACTIN1	PS20	POST TA+	22.11	21.93	21.97	22.0033	0.0945163
B-ACTIN1	PS4	POST TA+	28.85	28.84	29.26	28.9833	0.239653
B-ACTIN1	PS24	POST TA+	21.64	21.51	21.54	21.5633	0.0680686
B-ACTIN1	PS5	POST TA+	21.31		20.5	20.905	0.572756
B-ACTIN1	PS25	POST TA+	20.97	20.9	21.66	21.1767	0.42004
B-ACTIN1	PS6	POST TA+	21.44	21.54	21.8	21.5933	0.185831
B-ACTIN1	PS7	POST TA+	21.11	21.24	21.45	21.2667	0.171561
B-ACTIN1	PSS29	POST TA-	21.49	21.43	21.55	21.49	0.06
B-ACTIN1	PSS32	POST TA-	23.04	22.81	22.3	22.7167	0.378726
B-ACTIN1	PSS38	POST TA-	22.39	21.54	22.22	22.05	0.449778
B-ACTIN1	PSS-ST1	POST TA-	21.01	20.93	21.45	21.13	0.28
B-ACTIN1	PSS8	POST TA-	21.03	21.2	21.86	21.3633	0.438444
B-ACTIN1	PSS-ST5	POST TA-	22.69	21.5	21.62	21.9367	0.655159
B-ACTIN1	PSS4	POST TA-	21.42	21.39	21.64	21.4833	0.136504
B-ACTIN1	PSS-ST8	POST TA-	23.13	22.34	22.77	22.7467	0.395517
B-ACTIN1	PSS13	POST TA-	22.51	22.57	22.33	22.47	0.1249
B-ACTIN1	PSS21	POST TA-	21.95	22.27	22.59	22.27	0.32
B-ACTIN1	PRE10	PRE TA+	21.38	21.6	21.02	21.3333	0.292803
B-ACTIN1	PRE12	PRE TA+	20.8	20.97	21.06	20.9433	0.132035
B-ACTIN1	PRE13	PRE TA+	22.36	22.41	22.41	22.3933	0.0288675
B-ACTIN1	PRE14	PRE TA+	21.91	21.87	22.15	21.9767	0.151438
B-ACTIN1	PRE3	PRE TA+	23.59	23.42	23.61	23.54	0.104403
B-ACTIN1	PRE17	PRE TA+	21.08	21.09	21.25	21.14	0.0953939
B-ACTIN1	PRE5	PRE TA+	21.6	21.53	21.67	21.6	0.07
B-ACTIN1	PRE18	PRE TA+	21.55	21.66	21.95	21.72	0.20664
B-ACTIN1	PRE7	PRE TA+	22.17	22.2	22.08	22.15	0.06245
B-ACTIN1	PRE9	PRE TA+	21.97	22.25	22.17	22.13	0.144222
B-ACTIN1	PRES1	PRE TA-	21.29	21.13	21.07	21.1633	0.113725
B-ACTIN1	PRES21	PRE TA-	21.15	20.65	20.51	20.77	0.336452
B-ACTIN1	PRES2	PRE TA-	20.93	21.07	21.06	21.02	0.0781025
B-ACTIN1	PRES22	PRE TA-	21.72	21.5	21.37	21.53	0.176918
B-ACTIN1	PRES3	PRE TA-	21.5	21.43	21.74	21.5567	0.162583
B-ACTIN1	PRES11	PRE TA-	20.35	21.17	21.64	21.0533	0.652865
B-ACTIN1	PRES14	PRE TA-	19.95	21.09	20.2	20.4133	0.599194
B-ACTIN1	PRES17	PRE TA-	20.98	20.85	20.71	20.8467	0.135031
B-ACTIN1	PRES18	PRE TA-	20.01	20.73	20.51	20.4167	0.368963
B-ACTIN1	PRES20	PRE TA-	20.92	21.35	21.19	21.1533	0.217332
B-ACTIN2	E12	EV TA+	20.28	20.17	20.16	20.2033	0.0665833
B-ACTIN2	E13	EV TA+	20.69	20.66	20.61	20.6533	0.0404145
B-ACTIN2	E16	EV TA+	20.53	20.15	20.48	20.3867	0.206478
B-ACTIN2	E2	EV TA+	22.06	21.84	22.23	22.0433	0.195533
B-ACTIN2	E24	EV TA+	23.12	23.13	23.46	23.2367	0.193477
B-ACTIN2	E25	EV TA+	31.1	31.7	32.11	31.6367	0.50797
B-ACTIN2	E20	EV TA+	20.95	21.58	21.03	21.1867	0.342977
B-ACTIN2	E3	EV TA+	23.77	23.79	23.79	23.7833	0.011547
B-ACTIN2	E23	EV TA+	22.66	22.58	22.49	22.5767	0.085049
B-ACTIN2	E7	EV TA+	20.43	20.35	20.39	20.39	0.04
B-ACTIN2	EVS29	EV TA-	21.45	22.04	21.59	21.6933	0.308275
B-ACTIN2	EVS36	EV TA-	22.28	22.42	22	22.2333	0.213854
B-ACTIN2	EVS4	EV TA-	20.32	20.19	20.26	20.2567	0.0650641
B-ACTIN2	EVS37	EV TA-	21.35	21.27	32.22	24.9467	6.29902
B-ACTIN2	EVS5	EV TA-	23.77	23.62	23.61	23.6667	0.0896289
B-ACTIN2	EVS40	EV TA-	20.53	20.54	20.18	20.4167	0.20502
B-ACTIN2	EVS7	EV TA-	23.14	23.06	23.24	23.1467	0.090185
B-ACTIN2	EVS9	EV TA-	23.21	23.11	23.13	23.15	0.052915
B-ACTIN2	EVS20	EV TA-	24.11	24.15	24.1	24.12	0.0264575
B-ACTIN2	EVS23	EV TA-	24.35	24.22	24.33	24.3	0.07
B-ACTIN2	PS9	POST TA+	21.45	21.86	21.13	21.48	0.365923
B-ACTIN2	PS15	POST TA+	23.04	23.1	23.02	23.0533	0.0416333
B-ACTIN2	PS19	POST TA+	23.75	23.73	23.67	23.7167	0.0416333
B-ACTIN2	PS20	POST TA+	21.89	21.96	22.07	21.9733	0.0907377
B-ACTIN2	PS4	POST TA+	21.18	20.74	21.11	21.01	0.236432
B-ACTIN2	PS24	POST TA+	20.85	20.9	22.26	21.3367	0.800021
B-ACTIN2	PS5	POST TA+	21.41	21.12	21.39	21.3067	0.161967
B-ACTIN2	PS25	POST TA+	22.34	22.49	22.38	22.4033	0.0776745
B-ACTIN2	PS6	POST TA+	21.14	21.14	21.14	21.14	0
B-ACTIN2	PS7	POST TA+	20.2	20.29	20.31	20.2667	0.0585947
B-ACTIN2	PSS29	POST TA-	20.99	20.66	21.04	20.8967	0.206478
B-ACTIN2	PSS32	POST TA-	22.8	22.84	22.88	22.84	0.04
B-ACTIN2	PSS38	POST TA-	21.81	21.9	21.85	21.8533	0.0450925
B-ACTIN2	PSS-ST1	POST TA-	21.26	21.48	22.23	21.6567	0.50856
B-ACTIN2	PSS8	POST TA-	21.06	20.56	20.63	20.75	0.27074
B-ACTIN2	PSS-ST5	POST TA-	20.7	20.31	20.19	20.4	0.266646
B-ACTIN2	PSS4	POST TA-	21.54	21.33	21.3	21.39	0.130767
B-ACTIN2	PSS-ST8	POST TA-	21.43	21.82	21.61	21.62	0.195192
B-ACTIN2	PSS13	POST TA-	21.65	21.51	21.39	21.5167	0.130128
B-ACTIN2	PSS21	POST TA-	21.85	21.63	21.95	21.81	0.163707
B-ACTIN2	PRE13	PRE TA+	24.79	24.83	25.47	25.03	0.381576
B-ACTIN2	PRE14	PRE TA+	22.86	22.93	23.46	23.0833	0.328075
B-ACTIN2	PRE3	PRE TA+	25.39	25.17	25.74	25.4333	0.28746
B-ACTIN2	PRE17	PRE TA+	23.37	23.71	23.95	23.6767	0.291433
B-ACTIN2	PRE5	PRE TA+	23.79	24.11	24.08	23.9933	0.17673
B-ACTIN2	PRE18	PRE TA+	23.49	23.97	24.14	23.8667	0.337095
B-ACTIN2	PRE7	PRE TA+	24.19	24.01	24.34	24.18	0.165227
B-ACTIN2	PRE9	PRE TA+	24.41	23.8	24.32	24.1767	0.329292
B-ACTIN2	PRE10	PRE TA+	23.6	23.28	23.71	23.53	0.223383
B-ACTIN2	PRE12	PRE TA+	23.12	22.89	23.02	23.01	0.115326
B-ACTIN2	PRES1	PRE TA-	22.55	22.29	22.56	22.4667	0.15308
B-ACTIN2	PRES21	PRE TA-	22.09	22.26	22.09	22.1467	0.0981495
B-ACTIN2	PRES2	PRE TA-	23.46	23.61	23.52	23.53	0.0754983
B-ACTIN2	PRES22	PRE TA-	23.76	23.32	23.37	23.4833	0.240901
B-ACTIN2	PRES3	PRE TA-	23.58	23.54	23.5	23.54	0.04
B-ACTIN2	PRES11	PRE TA-	22.5	22.54	22.5	22.5133	0.023094
B-ACTIN2	PRES14	PRE TA-	23.45	23.38	23.46	23.43	0.043589
B-ACTIN2	PRES17	PRE TA-	22.09	21.97	22.24	22.1	0.135277
B-ACTIN2	PRES18	PRE TA-	22.07	22.02	22.08	22.0567	0.0321455
B-ACTIN2	PRES20	PRE TA-	23.5	23.15	23.43	23.36	0.185203
COX1	E12	EV TA+	22.72	22.97	22.79	22.8267	0.12897
COX1	E13	EV TA+	23.23	23.23	23.21	23.2233	0.011547
COX1	E16	EV TA+	23.47	23.66	24.01	23.7133	0.273922
COX1	E2	EV TA+	26.62	24.43	24.32	25.1233	1.29732
COX1	E20	EV TA+	23.42	23.37	23.61	23.4667	0.126623
COX1	E23	EV TA+	23.49	23.69	23.88	23.6867	0.195021
COX1	E24	EV TA+	25.1	25.29	25.32	25.2367	0.119304
COX1	E25	EV TA+	26.05	26.19	26.3	26.18	0.1253
COX1	E3	EV TA+	23.75	23.65	23.78	23.7267	0.0680686
COX1	E7	EV TA+	24.01	23.32	23.39	23.5733	0.379781
COX1	EVS29	EV TA-	22.55	22.36	22.33	22.4133	0.119304
COX1	EVS36	EV TA-	22.51	22.27	22.24	22.34	0.147986
COX1	EVS4	EV TA-	21.62	21.52	21.66	21.6	0.072111
COX1	EVS37	EV TA-	22.07		21.27	21.67	0.565685
COX1	EVS5	EV TA-	23.57	23.2	23.36	23.3767	0.185562
COX1	EVS40	EV TA-	22.1	22.2	22.15	22.15	0.05
COX1	EVS7	EV TA-	23.55	23.5	23.46	23.5033	0.0450925
COX1	EVS9	EV TA-	22.02	22.17	22.24	22.1433	0.112398
COX1	EVS20	EV TA-	23.12	23.58	23.3	23.3333	0.231805
COX1	EVS23	EV TA-	23.16	23.22	23.47	23.2833	0.164418
COX1	PS4	POST TA+	23.94	22.81	22.67	23.14	0.696348
COX1	PS7	POST TA+	21.98	21.87	22.05	21.9667	0.0907377
COX1	PS19	POST TA+	23.02	23.5	22.98	23.1667	0.289367
COX1	PS24	POST TA+	22.22	22.31	22.66	22.3967	0.232451
COX1	PS5	POST TA+	23.44	22.9	23.07	23.1367	0.276104
COX1	PS9	POST TA+	22.26	22.46	22.47	22.3967	0.118462
COX1	PS20	POST TA+	23.19	23.2	23.88	23.4233	0.395517
COX1	PS25	POST TA+	23.4	23.41	23.56	23.4567	0.0896289
COX1	PS6	POST TA+	23.36	23.47	23.44	23.4233	0.0568624
COX1	PS15	POST TA+	24	24.06	24.07	24.0433	0.0378594
COX1	PSS29	POST TA-	23.06	22.83	23.22	23.0367	0.196044
COX1	PSS32	POST TA-	24.53	24.39	24.75	24.5567	0.181475
COX1	PSS38	POST TA-	23.24	23.35	23.32	23.3033	0.0568624
COX1	PSS-ST1	POST TA-	22.32	22.43	22.93	22.56	0.325115
COX1	PSS8	POST TA-	22.48	22.51	22.76	22.5833	0.153731
COX1	PSS-ST5	POST TA-	22.76	22.69	23.02	22.8233	0.173877
COX1	PSS4	POST TA-	23.22	22.99	22.82	23.01	0.200749
COX1	PSS-ST8	POST TA-	22.41	22.68	22.93	22.6733	0.260064
COX1	PSS13	POST TA-	23.64	23.2	23.38	23.4067	0.221209
COX1	PSS21	POST TA-	24.3	23.74	23.86	23.9667	0.294845
COX1	PRE3	PRE TA+	24.05	24.23	23.92	24.0667	0.155671
COX1	PRE12	PRE TA+	22.58	22.49	22.49	22.52	0.0519615
COX1	PRE5	PRE TA+	22.61	22.51	23.26	22.7933	0.407226
COX1	PRE13	PRE TA+	23.41	23.65	23.8	23.62	0.196723
COX1	PRE7	PRE TA+	23.15	22.82	22.79	22.92	0.19975
COX1	PRE14	PRE TA+	22.01	22.12	22.3	22.1433	0.146401
COX1	PRE9	PRE TA+	23.11	23.03	22.98	23.04	0.0655744
COX1	PRE17	PRE TA+	21.61	21.61	21.65	21.6233	0.023094
COX1	PRE10	PRE TA+	22.86	22.7	22.45	22.67	0.20664
COX1	PRE18	PRE TA+	21.87	21.96	22.33	22.0533	0.24379
COX1	PRES1	PRE TA-	21.44	21.7	21.49	21.5433	0.137961
COX1	PRES21	PRE TA-	21.25	21.52	21.54	21.4367	0.161967
COX1	PRES2	PRE TA-	21.39	20.87	20.99	21.0833	0.272274
COX1	PRES22	PRE TA-	22.16	22.07	22.3	22.1767	0.115902
COX1	PRES3	PRE TA-	20.95	20.7	20.73	20.7933	0.136504
COX1	PRES11	PRE TA-	21.18	21.03	20.93	21.0467	0.125831
COX1	PRES14	PRE TA-	21.05	20.84	20.91	20.9333	0.106927
COX1	PRES17	PRE TA-	20.86	20.69	20.76	20.77	0.08544
COX1	PRES18	PRE TA-	21.01	20.04	20.94	20.6633	0.540956
COX1	PRES20	PRE TA-	21.3	21.19	21.18	21.2233	0.0665833
EF1a	E12	EV TA+	18.8	19.81	18.7	19.1033	0.61403
EF1a	E13	EV TA+	20.74	19.88	19.31	19.9767	0.719884
EF1a	E16	EV TA+	20.42	20.07	19.77	20.0867	0.32532
EF1a	E2	EV TA+	19.27	19.87	19.17	19.4367	0.378594
EF1a	E24	EV TA+	23.41	23.35	23.33	23.3633	0.0416333
EF1a	E25	EV TA+	29.34	29.55	29.56	29.4833	0.124231
EF1a	E20	EV TA+	19.66	19.98	19.56	19.7333	0.219393
EF1a	E3	EV TA+	19.65	19.92	19.09	19.5533	0.42336
EF1a	E23	EV TA+	19.08	19.33	19.63	19.3467	0.275379
EF1a	E7	EV TA+	20.04	20.06	19.05	19.7167	0.577437
EF1a	EVS29	EV TA-	20.35	20.42	20.19	20.32	0.117898
EF1a	EVS36	EV TA-	20.64	20.35	20.37	20.4533	0.161967
EF1a	EVS4	EV TA-	19.33	19.27	19.4	19.3333	0.0650641
EF1a	EVS37	EV TA-	19.92	19.87	19.95	19.9133	0.0404145
EF1a	EVS5	EV TA-	21.64	21.66	21.76	21.6867	0.064291
EF1a	EVS40	EV TA-	19.49	19.54	19.51	19.5133	0.0251661
EF1a	EVS7	EV TA-	21.34	21.37	21.2	21.3033	0.0907377
EF1a	EVS9	EV TA-	19.93	19.81	19.89	19.8767	0.061101
EF1a	EVS20	EV TA-	21.6	21.54	22.04	21.7267	0.273008
EF1a	EVS23	EV TA-	22.03	21.95	22.09	22.0233	0.0702377
EF1a	PS9	POST TA+	18.82	18.76	19.01	18.8633	0.130512
EF1a	PS15	POST TA+	20.24	20.57	20.77	20.5267	0.267644
EF1a	PS19	POST TA+	19.81	19.97	20.12	19.9667	0.155027
EF1a	PS20	POST TA+	19.82	19.62	20.43	19.9567	0.42194
EF1a	PS4	POST TA+	19.29	19.38	18.72	19.13	0.357911
EF1a	PS24	POST TA+	18.61	18.64	18.72	18.6567	0.0568624
EF1a	PS5	POST TA+	19.62		19.5	19.56	0.0848528
EF1a	PS25	POST TA+	18.8	19.21	19.43	19.1467	0.319739
EF1a	PS6	POST TA+	19.54		19.54	19.54	0
EF1a	PS7	POST TA+	18.31		18.32	18.315	0.00707107
EF1a	PSS29	POST TA-	19.07	19.26	19.31	19.2133	0.126623
EF1a	PSS32	POST TA-	20.74	20.76	20.68	20.7267	0.0416333
EF1a	PSS38	POST TA-	19.96	19.93	20.05	19.98	0.06245
EF1a	PSS-ST1	POST TA-	19.35	19.32	19.4	19.3567	0.0404145
EF1a	PSS8	POST TA-	19.2	19.2	19.34	19.2467	0.080829
EF1a	PSS-ST5	POST TA-	19.03	19.03	19	19.02	0.0173205
EF1a	PSS4	POST TA-	19.77	19.75	19.61	19.71	0.087178
EF1a	PSS-ST8	POST TA-	19.3	19.47	19.43	19.4	0.0888819
EF1a	PSS13	POST TA-	20.16	20.16	21.12	20.48	0.554256
EF1a	PSS21	POST TA-	20.23	20.35	20.36	20.3133	0.0723418
EF1a	PRE3	PRE TA+	21.71	21.49	21.47	21.5567	0.133167
EF1a	PRE9	PRE TA+	19.93	19.56	19.75	19.7467	0.185023
EF1a	PRE13	PRE TA+	20.26	20.06	19.92	20.08	0.17088
EF1a	PRE17	PRE TA+	19.28	19.29	19.19	19.2533	0.0550757
EF1a	PRE5	PRE TA+	19.79	19.79	19.84	19.8067	0.0288675
EF1a	PRE10	PRE TA+	19.09	19.24	19.48	19.27	0.196723
EF1a	PRE14	PRE TA+	19.22	19.32	19.73	19.4233	0.270247
EF1a	PRE18	PRE TA+	18.91	19.01	19.2	19.04	0.147309
EF1a	PRE7	PRE TA+	21.05	20.28	20.15	20.4933	0.48645
EF1a	PRE12	PRE TA+	18.72	18.93	18.78	18.81	0.108167
EF1a	PRES1	PRE TA-	19.42	19.36	19.37	19.3833	0.0321455
EF1a	PRES21	PRE TA-	19.03	19.07	19.1	19.0667	0.0351188
EF1a	PRES2	PRE TA-	19.4	19.38	19.39	19.39	0.01
EF1a	PRES22	PRE TA-	19.73	19.75	20.03	19.8367	0.16773
EF1a	PRES3	PRE TA-	19.27	19.34	19.23	19.28	0.0556776
EF1a	PRES11	PRE TA-	19.48	19.54	19.45	19.49	0.0458258
EF1a	PRES14	PRE TA-	19.6	19.43	19.43	19.4867	0.0981495
EF1a	PRES17	PRE TA-	19.12	19.11	19.07	19.1	0.0264575
EF1a	PRES18	PRE TA-	19.19	19.4	19.48	19.3567	0.149778
EF1a	PRES20	PRE TA-	19.39	19.37	19.41	19.39	0.02
GAPDH1	E12	EV TA+	20.34	20.12	20.25	20.2367	0.110604
GAPDH1	E13	EV TA+	20.59	20.57	20.68	20.6133	0.0585947
GAPDH1	E16	EV TA+	19.22	19.29	19.29	19.2667	0.0404145
GAPDH1	E2	EV TA+	20.29	20.38	20.36	20.3433	0.0472582
GAPDH1	E24	EV TA+	24.26	24.3	24.26	24.2733	0.023094
GAPDH1	E25	EV TA+	31.03	30.7	30.41	30.7133	0.310215
GAPDH1	E20	EV TA+	20.01	19.97	19.89	19.9567	0.061101
GAPDH1	E3	EV TA+	20.05	20.1	20.25	20.1333	0.104083
GAPDH1	E23	EV TA+	20.49	20.43	20.59	20.5033	0.080829
GAPDH1	E7	EV TA+	19.69	19.69	19.76	19.7133	0.0404145
GAPDH1	EVS29	EV TA-	20.81	21	20.96	20.9233	0.100167
GAPDH1	EVS36	EV TA-	21.09	20.93	21.07	21.03	0.087178
GAPDH1	EVS4	EV TA-	20.12	19.96	20	20.0267	0.0832666
GAPDH1	EVS37	EV TA-	20.22	20.11	20.3	20.21	0.0953939
GAPDH1	EVS5	EV TA-	23.54	23.6	23.65	23.5967	0.0550757
GAPDH1	EVS40	EV TA-	19.95	19.99	19.91	19.95	0.04
GAPDH1	EVS7	EV TA-	21.69	21.69	21.93	21.77	0.138564
GAPDH1	EVS9	EV TA-	21.27	21.19	21.13	21.1967	0.0702377
GAPDH1	EVS20	EV TA-	22.75	22.72	22.65	22.7067	0.051316
GAPDH1	EVS23	EV TA-	23.09	23.1	23.13	23.1067	0.0208167
GAPDH1	PS9	POST TA+	20.06	20.03	19.99	20.0267	0.0351188
GAPDH1	PS15	POST TA+	22.47	22.33	22.31	22.37	0.087178
GAPDH1	PS19	POST TA+	20.74	20.69	21	20.81	0.166433
GAPDH1	PS20	POST TA+	20.6	20.56	20.81	20.6567	0.134288
GAPDH1	PS4	POST TA+	20.2	20.22	20.23	20.2167	0.0152753
GAPDH1	PS24	POST TA+	19.31	19.36	19.62	19.43	0.166433
GAPDH1	PS5	POST TA+	20.11	20.18	20.06	20.1167	0.0602771
GAPDH1	PS25	POST TA+	21.28	21.15	21.23	21.22	0.0655744
GAPDH1	PS6	POST TA+	20.14	20.06	20.11	20.1033	0.0404145
GAPDH1	PS7	POST TA+	19.26	19.59	19.61	19.4867	0.196554
GAPDH1	PSS29	POST TA-	20.72	20.67	20.88	20.7567	0.109697
GAPDH1	PSS32	POST TA-	22.71	22.63	22.58	22.64	0.0655744
GAPDH1	PSS38	POST TA-	20.83	20.73	20.64	20.7333	0.0950438
GAPDH1	PSS-ST1	POST TA-	20.43	20.45	20.75	20.5433	0.179258
GAPDH1	PSS8	POST TA-	20.29	20.27	20.24	20.2667	0.0251661
GAPDH1	PSS-ST5	POST TA-	21.3	21.09	20.99	21.1267	0.158219
GAPDH1	PSS4	POST TA-	20.63	20.59	20.57	20.5967	0.0305505
GAPDH1	PSS-ST8	POST TA-	21.06	21	21.21	21.09	0.108167
GAPDH1	PSS13	POST TA-	21.91	21.74	21.8	21.8167	0.0862168
GAPDH1	PSS21	POST TA-	21.99	21.89	21.93	21.9367	0.0503322
GAPDH1	PRE3	PRE TA+	21.98	22.08	21.73	21.93	0.180278
GAPDH1	PRE17	PRE TA+	19.07	19.28	19.28	19.21	0.121244
GAPDH1	PRE5	PRE TA+	20.33	20.47	20.22	20.34	0.1253
GAPDH1	PRE18	PRE TA+	20.11	20.17	20.55	20.2767	0.238607
GAPDH1	PRE7	PRE TA+	20.58	20.76	20.91	20.75	0.165227
GAPDH1	PRE9	PRE TA+	20.53	20.86	20.66	20.6833	0.166233
GAPDH1	PRE10	PRE TA+	20.13	19.77	20.39	20.0967	0.311341
GAPDH1	PRE12	PRE TA+	19.27	19.3	19.32	19.2967	0.0251661
GAPDH1	PRE13	PRE TA+	20.74	21.03	20.87	20.88	0.145258
GAPDH1	PRE14	PRE TA+	20.65	20.71	19.65	20.3367	0.595427
GAPDH1	PRES1	PRE TA-	19.83	19.58	19.59	19.6667	0.141539
GAPDH1	PRES21	PRE TA-	19.3	19.31	19.34	19.3167	0.0208167
GAPDH1	PRES2	PRE TA-	19.88	19.67	19.62	19.7233	0.137961
GAPDH1	PRES22	PRE TA-	19.97	19.96	20.06	19.9967	0.0550757
GAPDH1	PRES3	PRE TA-	19.68	19.49	19.66	19.61	0.104403
GAPDH1	PRES11	PRE TA-	20.04	19.99	19.78	19.9367	0.137961
GAPDH1	PRES14	PRE TA-	19.83	19.72	19.91	19.82	0.0953939
GAPDH1	PRES17	PRE TA-	19.31	19.09		19.2	0.155563
GAPDH1	PRES18	PRE TA-	19.46	19.43	18.55	19.1467	0.516946
GAPDH1	PRES20	PRE TA-	19.32	19.16	19.52	19.3333	0.18037
GAPDH2	E12	EV TA+	31.67	31.06	31.03	31.2533	0.361156
GAPDH2	E13	EV TA+	30.84	31.22	30.96	31.0067	0.194251
GAPDH2	E16	EV TA+	30.73	30.41	30.88	30.6733	0.240069
GAPDH2	E2	EV TA+	30.55	30.47	30.75	30.59	0.144222
GAPDH2	E24	EV TA+	31.08	31.05	31.17	31.1	0.06245
GAPDH2	E25	EV TA+	30.86	31.13	32.01	31.3333	0.60136
GAPDH2	E20	EV TA+	29.9	30.39	30.57	30.2867	0.346747
GAPDH2	E3	EV TA+	29.95	30.1	29.94	29.9967	0.0896289
GAPDH2	E23	EV TA+	30.63	30.47	30.93	30.6767	0.233524
GAPDH2	E7	EV TA+	30.29	29.87	29.88	30.0133	0.239653
GAPDH2	EVS29	EV TA-	30.93	31.18	31.33	31.1467	0.202073
GAPDH2	EVS36	EV TA-	30.88	31.19	31.19	31.0867	0.178979
GAPDH2	EVS4	EV TA-	30.55	31.05	30.81	30.8033	0.250067
GAPDH2	EVS37	EV TA-	31.04	31.09	31.05	31.06	0.0264575
GAPDH2	EVS5	EV TA-	31.7	31.12	31.98	31.6	0.438634
GAPDH2	EVS40	EV TA-	31.39	31.26	31.72	31.4567	0.237136
GAPDH2	EVS7	EV TA-	30.7	30.26	30.27	30.41	0.251197
GAPDH2	EVS9	EV TA-	31.38	30.88	31.1	31.12	0.250599
GAPDH2	EVS20	EV TA-	30.39	30.3	30.54	30.41	0.121244
GAPDH2	EVS23	EV TA-	32.11	31.92	32.67	32.2333	0.389915
GAPDH2	PS9	POST TA+	30.46	30.88	30.78	30.7067	0.219393
GAPDH2	PS15	POST TA+	30.61	30.82	30.73	30.72	0.105357
GAPDH2	PS19	POST TA+	31.73	31.12	31.07	31.3067	0.367469
GAPDH2	PS20	POST TA+	31.17	31.3	30.91	31.1267	0.198578
GAPDH2	PS4	POST TA+	30.52	31.1	30.88	30.8333	0.292803
GAPDH2	PS24	POST TA+	30.81	30.75	31.1	30.8867	0.187172
GAPDH2	PS5	POST TA+	31.16	31.05	31.67	31.2933	0.330807
GAPDH2	PS25	POST TA+	31.13	30.97	31.2	31.1	0.117898
GAPDH2	PS6	POST TA+	31.82	31.64	31.08	31.5133	0.385919
GAPDH2	PS7	POST TA+	29.94	29.91	29.89	29.9133	0.0251661
GAPDH2	PSS29	POST TA-	32.24	31.75	31.89	31.96	0.252389
GAPDH2	PSS32	POST TA-	31.71	31.41	31.97	31.6967	0.280238
GAPDH2	PSS38	POST TA-	31.46	31.82	31.2	31.4933	0.311341
GAPDH2	PSS-ST1	POST TA-	31.1	30.97	31.05	31.04	0.0655744
GAPDH2	PSS8	POST TA-	31.67	31.73	31.99	31.7967	0.170098
GAPDH2	PSS-ST5	POST TA-	31.19	31.79	31.36	31.4467	0.309246
GAPDH2	PSS4	POST TA-	31.25	31.32	31.32	31.2967	0.0404145
GAPDH2	PSS-ST8	POST TA-	31.36	31.05	31.11	31.1733	0.164418
GAPDH2	PSS13	POST TA-	31.57	31.77	32.54	31.96	0.512152
GAPDH2	PSS21	POST TA-	32.07	31.71	32.15	31.9767	0.234379
GAPDH2	PRE13	PRE TA+	31.49	31.3	31.68	31.49	0.19
GAPDH2	PRE14	PRE TA+	30.72	30.03	30.35	30.3667	0.345302
GAPDH2	PRE3	PRE TA+	31.87	31.95	31.66	31.8267	0.149778
GAPDH2	PRE17	PRE TA+	29.42	29.38	29.73	29.51	0.191572
GAPDH2	PRE5	PRE TA+	30.06	30.29	30.93	30.4267	0.450814
GAPDH2	PRE18	PRE TA+	30.53	30.86	30.95	30.78	0.221133
GAPDH2	PRE7	PRE TA+	30.5	30.41	30.32	30.41	0.09
GAPDH2	PRE9	PRE TA+	30.54	30.6	30.45	30.53	0.0754983
GAPDH2	PRE10	PRE TA+	30.25	30.04	30.04	30.11	0.121244
GAPDH2	PRE12	PRE TA+	29.72	30.11	30	29.9433	0.20108
GAPDH2	PRES1	PRE TA-	30.66	30.46	30.86	30.66	0.2
GAPDH2	PRES21	PRE TA-	30.1	30.81	30.46	30.4567	0.355012
GAPDH2	PRES2	PRE TA-	30.5	30.21	30.34	30.35	0.145258
GAPDH2	PRES22	PRE TA-	30.12	30.31	30.25	30.2267	0.0971253
GAPDH2	PRES3	PRE TA-	30.24	30.15	30.06	30.15	0.09
GAPDH2	PRES11	PRE TA-	31.09	30.57	30.63	30.7633	0.284488
GAPDH2	PRES14	PRE TA-	30.27	30.24	30.18	30.23	0.0458258
GAPDH2	PRES17	PRE TA-	30.38	30.29	30.26	30.31	0.06245
GAPDH2	PRES18	PRE TA-	30.61	30.91	30.89	30.8033	0.16773
GAPDH2	PRES20	PRE TA-	30.35	30.45	30.49	30.43	0.072111
H2B	E12	EV TA+	21.96	21.89	21.68	21.8433	0.145717
H2B	E13	EV TA+	21.79	21.55	21.79	21.71	0.138564
H2B	E16	EV TA+	22.03	22.12	22.14	22.0967	0.0585947
H2B	E2	EV TA+	22.83	23.05	22.8	22.8933	0.136504
H2B	E20	EV TA+	22.06	22.14	22.05	22.0833	0.0493288
H2B	E23	EV TA+	23.29	23.17	23.36	23.2733	0.0960902
H2B	E24	EV TA+	27.18	27.23	27.45	27.2867	0.143643
H2B	E25	EV TA+	28.57	28.66	28.85	28.6933	0.142945
H2B	E3	EV TA+	22.27	22.32	22.19	22.26	0.0655744
H2B	E7	EV TA+	22.16	21.87	21.89	21.9733	0.161967
H2B	EVS29	EV TA-	23.41	23.39	23.4	23.4	0.01
H2B	EVS36	EV TA-	23.34	23.16	23.18	23.2267	0.0986577
H2B	EVS4	EV TA-	22.87	22.93	23.03	22.9433	0.080829
H2B	EVS37	EV TA-	22.53	21.6	22.58	22.2367	0.551936
H2B	EVS5	EV TA-	24.92	25	24.98	24.9667	0.0416333
H2B	EVS40	EV TA-	22.37	22.44	22.69	22.5	0.168226
H2B	EVS7	EV TA-	25.67	25.81	25.73	25.7367	0.0702377
H2B	EVS9	EV TA-	23.55	23.53	23.61	23.5633	0.0416333
H2B	EVS20	EV TA-	25.03	25.13	25.16	25.1067	0.0680686
H2B	EVS23	EV TA-	25.19	25.38	25.3	25.29	0.0953939
H2B	PS4	POST TA+	22.05	21.92	22.01	21.9933	0.0665833
H2B	PS7	POST TA+	21.16	21.16	21.15	21.1567	0.0057735
H2B	PS19	POST TA+	22.23	22.29	22.21	22.2433	0.0416333
H2B	PS24	POST TA+	21.86	21.85	21.86	21.8567	0.0057735
H2B	PS5	POST TA+	21.92	22	22.08	22	0.08
H2B	PS9	POST TA+	21.7	21.67	21.68	21.6833	0.0152753
H2B	PS20	POST TA+	22.38	22.37	22.42	22.39	0.0264575
H2B	PS25	POST TA+	22.25	22.37	22.37	22.33	0.069282
H2B	PS6	POST TA+	22.15	22.04	22.06	22.0833	0.0585947
H2B	PS15	POST TA+	23.63	23.59	23.53	23.5833	0.0503322
H2B	PSS29	POST TA-	21.79	21.84	22.01	21.88	0.115326
H2B	PSS32	POST TA-	23.43	23.39	23.39	23.4033	0.023094
H2B	PSS38	POST TA-	22.06	22.18	22.11	22.1167	0.0602771
H2B	PSS-ST1	POST TA-	22.06	22.09	22.23	22.1267	0.0907377
H2B	PSS8	POST TA-	32.41	21.52	21.62	25.1833	6.25868
H2B	PSS-ST5	POST TA-	22.17	22.11	22.26	22.18	0.0754983
H2B	PSS4	POST TA-	22.83	22.42	22.52	22.59	0.213776
H2B	PSS-ST8	POST TA-	22.54	22.52	22.58	22.5467	0.0305505
H2B	PSS13	POST TA-	22.38	22.42	22.51	22.4367	0.0665833
H2B	PSS21	POST TA-	22.42	22.46	22.61	22.4967	0.100167
H2B	PRE3	PRE TA+	25.22	26.07	25.16	25.4833	0.508953
H2B	PRE12	PRE TA+	22.02	22.02	22.77	22.27	0.433013
H2B	PRE5	PRE TA+	23.52	23.41	23.37	23.4333	0.0776745
H2B	PRE13	PRE TA+	23.79	23.72	23.64	23.7167	0.0750555
H2B	PRE7	PRE TA+	23.3	23.43	23.41	23.38	0.07
H2B	PRE14	PRE TA+	22.89	22.97	23.15	23.0033	0.133167
H2B	PRE9	PRE TA+	24.02	24.37	23.93	24.1067	0.232451
H2B	PRE17	PRE TA+	21.98	22.05	21.92	21.9833	0.0650641
H2B	PRE10	PRE TA+	23.03	23.02	23.08	23.0433	0.0321455
H2B	PRE18	PRE TA+	22.86	22.75	22.73	22.78	0.07
H2B	PRES1	PRE TA-	22.47	22.53	22.71	22.57	0.1249
H2B	PRES21	PRE TA-	22.33	22.38	22.28	22.33	0.05
H2B	PRES2	PRE TA-	22.35	22.48	22.83	22.5533	0.248261
H2B	PRES22	PRE TA-	23.25	23.41	23.47	23.3767	0.113725
H2B	PRES3	PRE TA-	22.02	22.1	22.17	22.0967	0.0750555
H2B	PRES11	PRE TA-	22.6	22.74	22.77	22.7033	0.0907377
H2B	PRES14	PRE TA-	22.1	22.23	22.22	22.1833	0.0723418
H2B	PRES17	PRE TA-	22.01	22.1	33.77	25.96	6.76381
H2B	PRES18	PRE TA-	22.11	22.24	22.26	22.2033	0.0814453
H2B	PRES20	PRE TA-	22.63	22.6	22.69	22.64	0.0458258
MAPK3	E12	EV TA+	26.1	26.27	25.74	26.0367	0.270617
MAPK3	E13	EV TA+	25.56	25.81	25.54	25.6367	0.150444
MAPK3	E16	EV TA+	25.86	25.89	25.45	25.7333	0.245832
MAPK3	E2	EV TA+	26.63	26.48	25.56	26.2233	0.579339
MAPK3	E20	EV TA+	25.55	25.53	25.36	25.48	0.104403
MAPK3	E23	EV TA+	26.25	26.36	25.33	25.98	0.565597
MAPK3	E24	EV TA+	29.76	29.56	28.31	29.21	0.785812
MAPK3	E25	EV TA+	30.95	31.16	30.52	30.8767	0.326241
MAPK3	E3	EV TA+	25.92	25.81	25.68	25.8033	0.120139
MAPK3	E7	EV TA+	25.41	25.41	25.6	25.4733	0.109697
MAPK3	EVS29	EV TA-	26.06	26.37	25.89	26.1067	0.243379
MAPK3	EVS36	EV TA-	26.08	25.71	25.78	25.8567	0.196554
MAPK3	EVS4	EV TA-	25.47	25.31	25.39	25.39	0.08
MAPK3	EVS37	EV TA-	25.23	25.41	25.3	25.3133	0.0907377
MAPK3	EVS5	EV TA-	27.16	27.01	26.94	27.0367	0.112398
MAPK3	EVS40	EV TA-	25.2	25.24	25.2	25.2133	0.023094
MAPK3	EVS7	EV TA-	27.44	27.34	27.41	27.3967	0.051316
MAPK3	EVS9	EV TA-	25.91	25.55	25.55	25.67	0.207846
MAPK3	EVS20	EV TA-	26.96	27.11	27.18	27.0833	0.112398
MAPK3	EVS23	EV TA-	27.6	26.7	26.89	27.0633	0.474377
MAPK3	PS4	POST TA+	25.22	25.25	24.88	25.1167	0.205508
MAPK3	PS7	POST TA+	24.09	24.17	23.4	23.8867	0.42336
MAPK3	PS19	POST TA+	25.88	26.06	25.56	25.8333	0.253246
MAPK3	PS24	POST TA+	24.97	25.21	24.82	25	0.196723
MAPK3	PS5	POST TA+	25.57	25.56	25.47	25.5333	0.0550757
MAPK3	PS9	POST TA+	25.15	24.74	24.68	24.8567	0.255799
MAPK3	PS20	POST TA+	25.57	25.54	25.24	25.45	0.182483
MAPK3	PS25	POST TA+	25.11	25.46	24.96	25.1767	0.25658
MAPK3	PS6	POST TA+	25.53	25.58	25.17	25.4267	0.223681
MAPK3	PS15	POST TA+	26.53	26.89	26.37	26.5967	0.266333
MAPK3	PSS29	POST TA-	26	26.15	26.27	26.14	0.135277
MAPK3	PSS32	POST TA-	27.4	27.39	27.31	27.3667	0.0493288
MAPK3	PSS38	POST TA-	26.56	26.57	26.39	26.5067	0.10116
MAPK3	PSS-ST1	POST TA-	25.54	25.6	25.68	25.6067	0.0702377
MAPK3	PSS8	POST TA-	25.36	26.1	25.54	25.6667	0.385919
MAPK3	PSS-ST5	POST TA-	25.58	25.33	25.27	25.3933	0.164418
MAPK3	PSS4	POST TA-	25.93	25.76	25.88	25.8567	0.0873689
MAPK3	PSS-ST8	POST TA-	25.22	25.16	25.11	25.1633	0.0550757
MAPK3	PSS13	POST TA-	27.08	26.8	27.25	27.0433	0.22723
MAPK3	PSS21	POST TA-	27.1	26.74	27.08	26.9733	0.20232
MAPK3	PRE3	PRE TA+	27.83	27.84	27.93	27.8667	0.0550757
MAPK3	PRE12	PRE TA+	25.1	25.01	25.14	25.0833	0.0665833
MAPK3	PRE5	PRE TA+	26.29	26.22	26.24	26.25	0.0360555
MAPK3	PRE13	PRE TA+	26.8	26.57	26.67	26.68	0.115326
MAPK3	PRE7	PRE TA+	26.82	27.03	27.21	27.02	0.195192
MAPK3	PRE14	PRE TA+	25.53	25.52	25.51	25.52	0.01
MAPK3	PRE9	PRE TA+	27.2	27.24	27.26	27.2333	0.0305505
MAPK3	PRE17	PRE TA+	24.78	24.77	24.94	24.83	0.0953939
MAPK3	PRE10	PRE TA+	26.36	26.3	26.46	26.3733	0.080829
MAPK3	PRE18	PRE TA+	25.5	25.39	25.39	25.4267	0.0635085
MAPK3	PRES1	PRE TA-	25.54	25.62	25.76	25.64	0.111355
MAPK3	PRES21	PRE TA-	24.75	24.76	24.92	24.81	0.0953939
MAPK3	PRES2	PRE TA-	25.26	25.43	25.04	25.2433	0.195533
MAPK3	PRES22	PRE TA-	25.66	25.58	25.61	25.6167	0.0404145
MAPK3	PRES3	PRE TA-	25.85	25.18	25.49	25.5067	0.335311
MAPK3	PRES11	PRE TA-	25.25	25.28	25.37	25.3	0.06245
MAPK3	PRES14	PRE TA-	25.17	25.24	25.17	25.1933	0.0404145
MAPK3	PRES17	PRE TA-	25.29	25.13	25.18	25.2	0.0818535
MAPK3	PRES18	PRE TA-	25.41	25.23	25.2	25.28	0.113578
MAPK3	PRES20	PRE TA-	25.8	25.46	25.44	25.5667	0.20232
MDH	E12	EV TA+	20.82	21.01	20.87	20.9	0.0984886
MDH	E13	EV TA+	20.41	20.5	20.46	20.4567	0.0450925
MDH	E16	EV TA+	21.02	20.91	20.91	20.9467	0.0635085
MDH	E2	EV TA+	21.59	21.68	21.79	21.6867	0.100167
MDH	E20	EV TA+	20.87	21.06	20.95	20.96	0.0953939
MDH	E23	EV TA+	21.54	21.66	21.63	21.61	0.06245
MDH	E24	EV TA+	25.87	25.75	25.95	25.8567	0.100664
MDH	E25	EV TA+	30.69	30.67	30.49	30.6167	0.110151
MDH	E3	EV TA+	21.21	20.99	21.03	21.0767	0.117189
MDH	E7	EV TA+	20.6	20.46	20.76	20.6067	0.150111
MDH	EVS29	EV TA-	20.52	20.9	20.66	20.6933	0.19218
MDH	EVS36	EV TA-	20.82	20.81	21	20.8767	0.106927
MDH	EVS4	EV TA-	19.85	20.21	20.31	20.1233	0.241937
MDH	EVS37	EV TA-	19.88	20.02	19.75	19.8833	0.135031
MDH	EVS5	EV TA-	22.96	23.2	22.72	22.96	0.24
MDH	EVS40	EV TA-	20.41	20.41	19.68	20.1667	0.421466
MDH	EVS7	EV TA-	22.48	22.25	22.21	22.3133	0.145717
MDH	EVS9	EV TA-	21.6	21.37	21.37	21.4467	0.132791
MDH	EVS20	EV TA-	22.01	22.12	22.06	22.0633	0.0550757
MDH	EVS23	EV TA-	22.55	22.2	22.15	22.3	0.217945
MDH	PS4	POST TA+	20.82	20.53	20.5	20.6167	0.17673
MDH	PS7	POST TA+	20.51	20.41	20.36	20.4267	0.0763763
MDH	PS19	POST TA+	21.17	21.04	20.92	21.0433	0.125033
MDH	PS24	POST TA+	20.21	20.15	20.27	20.21	0.06
MDH	PS5	POST TA+	20.92	20.57	20.71	20.7333	0.176163
MDH	PS9	POST TA+	20.2	20.3	20.22	20.24	0.052915
MDH	PS20	POST TA+	21.39	21.35	21.3	21.3467	0.0450925
MDH	PS25	POST TA+	21.27	21.37	21.25	21.2967	0.064291
MDH	PS6	POST TA+	20.69	20.61	20.74	20.68	0.0655744
MDH	PS15	POST TA+	22.56	22.69	22.79	22.68	0.115326
MDH	PSS29	POST TA-	19.91	19.35	19.46	19.5733	0.296704
MDH	PSS32	POST TA-	21.16	21.18	20.87	21.07	0.173494
MDH	PSS38	POST TA-	20.58	20.2	20.31	20.3633	0.195533
MDH	PSS-ST1	POST TA-	19.36	19.71	20.32	19.7967	0.485833
MDH	PSS8	POST TA-	20.36	20.09	19.88	20.11	0.240624
MDH	PSS-ST5	POST TA-	20.04	19.69	19.95	19.8933	0.181751
MDH	PSS4	POST TA-	19.89	20.27	19.9	20.02	0.216564
MDH	PSS-ST8	POST TA-	20.21	20.62	20.46	20.43	0.20664
MDH	PSS13	POST TA-	21.57	21.11	20.91	21.1967	0.338428
MDH	PSS21	POST TA-	20.13	20.23	21.06	20.4733	0.510523
MDH	PRE3	PRE TA+	22.92	23.09	23.13	23.0467	0.111505
MDH	PRE9	PRE TA+	22.47	22.52	22.48	22.49	0.0264575
MDH	PRE13	PRE TA+	21.87	21.96	21.91	21.9133	0.0450925
MDH	PRE17	PRE TA+	20.61	20.76	20.8	20.7233	0.100167
MDH	PRE5	PRE TA+	21.35	21.23	21.62	21.4	0.19975
MDH	PRE10	PRE TA+	21.59	21.71	21.65	21.65	0.06
MDH	PRE14	PRE TA+	21.46	21.42	21.54	21.4733	0.061101
MDH	PRE18	PRE TA+	21.3	21.45	21.46	21.4033	0.0896289
MDH	PRE7	PRE TA+	21.83	21.8	21.8	21.81	0.0173205
MDH	PRE12	PRE TA+	20.43	20.41	20.51	20.45	0.052915
MDH	PRES1	PRE TA-	20.74	19.99	19.84	20.19	0.482183
MDH	PRES21	PRE TA-	20.44	20.19	20.46	20.3633	0.150444
MDH	PRES2	PRE TA-	20.16	20.52	20.14	20.2733	0.213854
MDH	PRES22	PRE TA-	21.39	21.07	21.21	21.2233	0.160416
MDH	PRES3	PRE TA-	20.21	20.89	20.04	20.38	0.449778
MDH	PRES11	PRE TA-	20.47	20.17	20.53	20.39	0.192873
MDH	PRES14	PRE TA-	20.04	19.68	20.33	20.0167	0.325628
MDH	PRES17	PRE TA-	19.93	20.65	19.9	20.16	0.424617
MDH	PRES18	PRE TA-	20.33	20	20.04	20.1233	0.180093
MDH	PRES20	PRE TA-	20.2	20.6	20.23	20.3433	0.222785
PGK1	E12	EV TA+	23.28	23.35	23.48	23.37	0.101489
PGK1	E13	EV TA+	23.29	23.25	23.43	23.3233	0.0945163
PGK1	E16	EV TA+	23.13	23.14	23.21	23.16	0.043589
PGK1	E2	EV TA+	23.45	23.54	23.54	23.51	0.0519615
PGK1	E20	EV TA+	23.06	23.04	22.9	23	0.087178
PGK1	E23	EV TA+	23.1	23.09	23.17	23.12	0.043589
PGK1	E24	EV TA+	26.34	26.59	26.75	26.56	0.20664
PGK1	E25	EV TA+	30.85	30.79	30.95	30.8633	0.080829
PGK1	E3	EV TA+	23.44	23.45	23.19	23.36	0.147309
PGK1	E7	EV TA+	23.32	23.29	23.22	23.2767	0.051316
PGK1	EVS29	EV TA-	23.49	23.71	23.79	23.6633	0.155349
PGK1	EVS36	EV TA-	24.11	24.02	24.12	24.0833	0.0550757
PGK1	EVS4	EV TA-	22.95	23	22.97	22.9733	0.0251661
PGK1	EVS37	EV TA-	23.66	23.46	23.43	23.5167	0.125033
PGK1	EVS5	EV TA-	25.5	25.45	25.43	25.46	0.0360555
PGK1	EVS40	EV TA-	23.29	23.45	23.25	23.33	0.10583
PGK1	EVS7	EV TA-	25.14	25.07	25.05	25.0867	0.0472582
PGK1	EVS9	EV TA-	23.91	23.87	23.87	23.8833	0.023094
PGK1	EVS20	EV TA-	25.53	25.44	25.27	25.4133	0.132035
PGK1	EVS23	EV TA-	25.29	25.38	25.48	25.3833	0.0950438
PGK1	PS4	POST TA+	23.1	22.91	22.99	23	0.0953939
PGK1	PS7	POST TA+	22.25	22.19	22.37	22.27	0.0916515
PGK1	PS19	POST TA+	23.57	23.59	23.61	23.59	0.02
PGK1	PS24	POST TA+	22.54	22.57	22.69	22.6	0.0793725
PGK1	PS5	POST TA+	23.13	23.35	23.25	23.2433	0.110151
PGK1	PS9	POST TA+	22.63	22.62	22.64	22.63	0.01
PGK1	PS20	POST TA+	23.55	23.51	23.66	23.5733	0.0776745
PGK1	PS25	POST TA+	23.39	23.65	23.57	23.5367	0.133167
PGK1	PS6	POST TA+	22.91	23.06	22.87	22.9467	0.100167
PGK1	PS15	POST TA+	24.47	24.38	24.61	24.4867	0.115902
PGK1	PSS29	POST TA-	23.79	23.65	23.68	23.7067	0.0737111
PGK1	PSS32	POST TA-	25.28	25.26	25.19	25.2433	0.0472582
PGK1	PSS38	POST TA-	24.13	24.16	24.15	24.1467	0.0152753
PGK1	PSS-ST1	POST TA-	23.33	23.26	23.36	23.3167	0.051316
PGK1	PSS8	POST TA-	23.53	23.41	23.63	23.5233	0.110151
PGK1	PSS-ST5	POST TA-	23.39	23.35	23.27	23.3367	0.061101
PGK1	PSS4	POST TA-	24.04	24.03	24.07	24.0467	0.0208167
PGK1	PSS-ST8	POST TA-	23.64	23.57	23.69	23.6333	0.0602771
PGK1	PSS13	POST TA-	24.76	24.78	24.93	24.8233	0.0929157
PGK1	PSS21	POST TA-	24.8	24.66	24.88	24.78	0.111355
PGK1	PRE3	PRE TA+	25.46	25.86	25.51	25.61	0.217945
PGK1	PRE12	PRE TA+	22.81	23.21	23.2	23.0733	0.228108
PGK1	PRE5	PRE TA+	23.63	23.55	23.06	23.4133	0.308599
PGK1	PRE13	PRE TA+	24.23	24.29	24.39	24.3033	0.080829
PGK1	PRE7	PRE TA+	24.24	24.29	24.29	24.2733	0.0288675
PGK1	PRE14	PRE TA+	23.44	23.69	22.76	23.2967	0.481283
PGK1	PRE9	PRE TA+	24.5	24.57	24.61	24.56	0.0556776
PGK1	PRE17	PRE TA+	22.7	22.94	23.01	22.8833	0.162583
PGK1	PRE10	PRE TA+	23.79	23.87	23.88	23.8467	0.0493288
PGK1	PRE18	PRE TA+	23.19	23.33	23.42	23.3133	0.115902
PGK1	PRES1	PRE TA-	22.75	22.66	22.64	22.6833	0.0585947
PGK1	PRES21	PRE TA-	22.23	22.09	22.14	22.1533	0.070946
PGK1	PRES2	PRE TA-	22.1	21.9	22.48	22.16	0.294618
PGK1	PRES22	PRE TA-	22.56	22.65	22.83	22.68	0.137477
PGK1	PRES3	PRE TA-	22.57	22.43	22.37	22.4567	0.102632
PGK1	PRES11	PRE TA-	22.6	22.71	22.48	22.5967	0.115036
PGK1	PRES14	PRE TA-	22.66	22.62	22.67	22.65	0.0264575
PGK1	PRES17	PRE TA-	22.23	22.09	22.31	22.21	0.111355
PGK1	PRES18	PRE TA-	22.61	22.47	22.75	22.61	0.14
PGK1	PRES20	PRE TA-	22.4	23.06	22.93	22.7967	0.349619
RPL13	E12	EV TA+	23.67	23.9	23.76	23.7767	0.115902
RPL13	E13	EV TA+	23.5	23.7	23.64	23.6133	0.102632
RPL13	E16	EV TA+	23.81	23.75	23.67	23.7433	0.0702377
RPL13	E2	EV TA+	24.5	24.53	24.38	24.47	0.0793725
RPL13	E20	EV TA+	23.56	23.54	23.59	23.5633	0.0251661
RPL13	E23	EV TA+	24.39	24.31	24.35	24.35	0.04
RPL13	E24	EV TA+	27.54	27.73	27.78	27.6833	0.126623
RPL13	E25	EV TA+	30.29	30.22	30.23	30.2467	0.0378594
RPL13	E3	EV TA+	23.91	23.93	23.84	23.8933	0.0472582
RPL13	E7	EV TA+	23.58	23.68	23.49	23.5833	0.0950438
RPL13	EVS29	EV TA-	24.15	24.03	24.25	24.1433	0.110151
RPL13	EVS36	EV TA-	24.31	23.98	24.14	24.1433	0.165025
RPL13	EVS4	EV TA-	23.43	23.36	23.68	23.49	0.168226
RPL13	EVS37	EV TA-	23.56	22.49		23.025	0.756604
RPL13	EVS5	EV TA-	25.16	25.92	25.64	25.5733	0.384361
RPL13	EVS40	EV TA-	23.48	23.58	23.61	23.5567	0.0680686
RPL13	EVS7	EV TA-	25.23	25.35	25.25	25.2767	0.064291
RPL13	EVS9	EV TA-	23.97	23.82	24.03	23.94	0.108167
RPL13	EVS20	EV TA-	25.44	25.49	25.71	25.5467	0.143643
RPL13	EVS23	EV TA-	25.35	24.81	25.16	25.1067	0.273922
RPL13	PS4	POST TA+	23.74	23.58	23.68	23.6667	0.080829
RPL13	PS7	POST TA+	22.78	22.59	22.61	22.66	0.104403
RPL13	PS19	POST TA+	24.01	23.81	23.82	23.88	0.112694
RPL13	PS24	POST TA+	23.29	23.36	23.42	23.3567	0.0650641
RPL13	PS5	POST TA+	23.6	23.53	23.71	23.6133	0.0907377
RPL13	PS9	POST TA+	23.26	23.23	23.18	23.2233	0.0404145
RPL13	PS20	POST TA+	23.91	23.82	23.88	23.87	0.0458258
RPL13	PS25	POST TA+	23.86	23.72	23.68	23.7533	0.0945163
RPL13	PS6	POST TA+	23.75	23.64	23.66	23.6833	0.0585947
RPL13	PS15	POST TA+	24.66	24.68	24.73	24.69	0.0360555
RPL13	PSS29	POST TA-	23.4	23.62	23.59	23.5367	0.119304
RPL13	PSS32	POST TA-	24.86	24.5	24.48	24.6133	0.213854
RPL13	PSS38	POST TA-	24.25	23.83	23.64	23.9067	0.312143
RPL13	PSS-ST1	POST TA-	23.75	24.05	23.88	23.8933	0.150444
RPL13	PSS8	POST TA-	23.63	23.49	23.51	23.5433	0.0757188
RPL13	PSS-ST5	POST TA-	23.13	23.19	23.2	23.1733	0.0378594
RPL13	PSS4	POST TA-	24.05	24.05	24.03	24.0433	0.011547
RPL13	PSS-ST8	POST TA-	23.52	23.36	23.6	23.4933	0.122202
RPL13	PSS13	POST TA-	24.26	24.17	24.14	24.19	0.06245
RPL13	PSS21	POST TA-	24.17	24.44	24.17	24.26	0.155885
RPL13	PRE3	PRE TA+	25.96	25.8	25.91	25.89	0.0818535
RPL13	PRE9	PRE TA+	25.15	25.17	25.29	25.2033	0.0757188
RPL13	PRE13	PRE TA+	24.73	24.83	24.9	24.82	0.08544
RPL13	PRE17	PRE TA+	23.51	23.67	23.75	23.6433	0.122202
RPL13	PRE5	PRE TA+	24.48	24.56	24.64	24.56	0.08
RPL13	PRE10	PRE TA+	24.69	24.78	24.78	24.75	0.0519615
RPL13	PRE14	PRE TA+	24.07	24.01	24.19	24.09	0.0916515
RPL13	PRE18	PRE TA+	24.01	24.18	24.2	24.13	0.104403
RPL13	PRE7	PRE TA+	24.84	24.8	25.02	24.8867	0.117189
RPL13	PRE12	PRE TA+	23.26	23.33	23.48	23.3567	0.112398
RPL13	PRES1	PRE TA-	23.91	24.1	23.92	23.9767	0.106927
RPL13	PRES21	PRE TA-	23.07	22.99	23.07	23.0433	0.046188
RPL13	PRES2	PRE TA-	23.76	23.21	23.88	23.6167	0.357258
RPL13	PRES22	PRE TA-	23.96	23.74	23.89	23.8633	0.112398
RPL13	PRES3	PRE TA-	23.16	23.49	23.62	23.4233	0.237136
RPL13	PRES11	PRE TA-	23.33	23.58	23.39	23.4333	0.130512
RPL13	PRES14	PRE TA-	23.64	23.62	23.8	23.6867	0.0986577
RPL13	PRES17	PRE TA-	23.18	23.11	23.21	23.1667	0.051316
RPL13	PRES18	PRE TA-	23.33	23.34	23.85	23.5067	0.297377
RPL13	PRES20	PRE TA-	23.12	23.54	23.57	23.41	0.251595
TBP	E12	EV TA+	26.47	26.26	26.3	26.3433	0.111505
TBP	E13	EV TA+	26.22	26.39	26.3	26.3033	0.085049
TBP	E16	EV TA+	25.78	25.71	25.8	25.7633	0.0472582
TBP	E2	EV TA+	26.3	26.02	26.07	26.13	0.149332
TBP	E24	EV TA+	28.43	28.43	28.47	28.4433	0.023094
TBP	E25	EV TA+	31.24	31.13	30.95	31.1067	0.146401
TBP	E20	EV TA+	26.04	26.01	25.9	25.9833	0.0737111
TBP	E3	EV TA+	26.05	26.01	26	26.02	0.0264575
TBP	E23	EV TA+	26.38	26.1	26.11	26.1967	0.15885
TBP	E7	EV TA+	25.6	25.5	25.61	25.57	0.0608276
TBP	EVS29	EV TA-	26.01	26.51	26.23	26.25	0.250599
TBP	EVS36	EV TA-	26.26	26.18	26.5	26.3133	0.166533
TBP	EVS4	EV TA-	26.03	25.33	25.25	25.5367	0.429108
TBP	EVS37	EV TA-	26.05	26.07	26.14	26.0867	0.0472582
TBP	EVS5	EV TA-	27.55	27.29	27.94	27.5933	0.327159
TBP	EVS40	EV TA-	26.11	25.46	25.65	25.74	0.334215
TBP	EVS7	EV TA-	27.42	27.43	27.06	27.3033	0.210792
TBP	EVS9	EV TA-	27.01	26.93	27.01	26.9833	0.046188
TBP	EVS20	EV TA-	27.62	27.73	27.75	27.7	0.07
TBP	EVS23	EV TA-	27.17	27.37	27.24	27.26	0.101489
TBP	PS9	POST TA+	25.96	26.05	26	26.0033	0.0450925
TBP	PS15	POST TA+	27.76	27.42	27.26	27.48	0.255343
TBP	PS19	POST TA+	26.24	26.47	26.38	26.3633	0.115902
TBP	PS20	POST TA+	26.01	26.15	26.11	26.09	0.072111
TBP	PS4	POST TA+	26.02	26.11	26.08	26.07	0.0458258
TBP	PS24	POST TA+	25.45	25.46	25.45	25.4533	0.0057735
TBP	PS5	POST TA+	26.05	25.77	25.91	25.91	0.14
TBP	PS25	POST TA+	26.51	26.84	26.45	26.6	0.21
TBP	PS6	POST TA+	25.91	25.87	25.89	25.89	0.02
TBP	PS7	POST TA+	24.84	24.92	25.02	24.9267	0.090185
TBP	PSS29	POST TA-	25.56	25.6	25.61	25.59	0.0264575
TBP	PSS32	POST TA-	27.01	26.84	26.33	26.7267	0.353883
TBP	PSS38	POST TA-	25.58	25.88	26.03	25.83	0.229129
TBP	PSS-ST1	POST TA-	25.15	25.3	25.46	25.3033	0.155027
TBP	PSS8	POST TA-	25.47	25.64	25.66	25.59	0.104403
TBP	PSS-ST5	POST TA-	25.01	24.34	24.74	24.6967	0.337095
TBP	PSS4	POST TA-	26.11	25.8	26.39	26.1	0.295127
TBP	PSS-ST8	POST TA-	24.76	24.91	25.29	24.9867	0.273191
TBP	PSS13	POST TA-	26.21	26.35	26.15	26.2367	0.102632
TBP	PSS21	POST TA-	26.1	25.93	26.61	26.2133	0.353883
TBP	PRE3	PRE TA+	29.16	29.3	29.38	29.28	0.111355
TBP	PRE17	PRE TA+	27.03	27.02	27.12	27.0567	0.0550757
TBP	PRE5	PRE TA+	26.95	27.29	27.17	27.1367	0.172434
TBP	PRE18	PRE TA+	27.48	27.55	27.52	27.5167	0.0351188
TBP	PRE7	PRE TA+	27.66	27.81	28	27.8233	0.170392
TBP	PRE9	PRE TA+	27.61	27.87	28.02	27.8333	0.207445
TBP	PRE10	PRE TA+	26.68	26.83	27.17	26.8933	0.251064
TBP	PRE12	PRE TA+	25.35	25.53	25.87	25.5833	0.264071
TBP	PRE13	PRE TA+	27.65	27.77	28.02	27.8133	0.188768
TBP	PRE14	PRE TA+	27.01	26.88	27.08	26.99	0.101489
TBP	PRES1	PRE TA-	26.2	27.12	26.22	26.5133	0.525484
TBP	PRES21	PRE TA-	26	25.53	25.63	25.72	0.247588
TBP	PRES2	PRE TA-	26.01	25.3	25.86	25.7233	0.37421
TBP	PRES22	PRE TA-	26.4	26.13	26.34	26.29	0.141774
TBP	PRES3	PRE TA-	26.58	25.7	26.1	26.1267	0.440606
TBP	PRES11	PRE TA-	25.68	26.28	25.78	25.9133	0.321455
TBP	PRES14	PRE TA-	25.91	25.04	25.3	25.4167	0.44658
TBP	PRES17	PRE TA-	25.68	25.66	25.78	25.7067	0.064291
TBP	PRES18	PRE TA-	25.13	25.25	25.65	25.3433	0.272274
TBP	PRES20	PRE TA-	25.5	25.28	25.52	25.4333	0.133167
UBE2	E12	EV TA+	30.69	31.01	30.39	30.6967	0.310054
UBE2	E13	EV TA+	30.42	30.16	29.95	30.1767	0.235443
UBE2	E16	EV TA+	30.84	30.45	30.47	30.5867	0.219621
UBE2	E2	EV TA+	31.61	30.74	30.05	30.8	0.781729
UBE2	E24	EV TA+	30.14	30.36	30.33	30.2767	0.119304
UBE2	E25	EV TA+	29.58	30.29	29.57	29.8133	0.412836
UBE2	E20	EV TA+	29.75	30.36	31.62	30.5767	0.953642
UBE2	E3	EV TA+	29.72	29.78	30.04	29.8467	0.170098
UBE2	E23	EV TA+	30.09	30.25	30.28	30.2067	0.102144
UBE2	E7	EV TA+	29.2	29.19	29.39	29.26	0.112694
UBE2	EVS29	EV TA-	31.12	31.31	31.2	31.21	0.0953939
UBE2	EVS36	EV TA-	31.35		31.2	31.275	0.106066
UBE2	EVS4	EV TA-	32.23	30.8	31.07	31.3667	0.759759
UBE2	EVS37	EV TA-	31.03	30.66	30.93	30.8733	0.191398
UBE2	EVS5	EV TA-	30.12	30.72	31	30.6133	0.449592
UBE2	EVS40	EV TA-	32.21	32.16	32.42	32.2633	0.137961
UBE2	EVS7	EV TA-	29.21	29.25	29.48	29.3133	0.145717
UBE2	EVS9	EV TA-	30.83	30.59	30.54	30.6533	0.155027
UBE2	EVS20	EV TA-	30.05	29.6	30.43	30.0267	0.415492
UBE2	EVS23	EV TA-	31.61	32.6	32.18	32.13	0.49689
UBE2	PS9	POST TA+	30.79	30.88	32.05	31.24	0.702922
UBE2	PS15	POST TA+	30.14	30.26	31.35	30.5833	0.666658
UBE2	PS19	POST TA+	27.36	27.76	28.76	27.96	0.72111
UBE2	PS20	POST TA+	31.79	32.06	31.52	31.79	0.27
UBE2	PS4	POST TA+	31.39	32.06	31.52	31.6567	0.355293
UBE2	PS24	POST TA+	31.55	31.26	32.21	31.6733	0.486861
UBE2	PS5	POST TA+	31.33	32.34	31.5	31.7233	0.540771
UBE2	PS25	POST TA+	30.32	31.29	31.32	30.9767	0.568888
UBE2	PS6	POST TA+	31.48	34.07	31.39	32.3133	1.52198
UBE2	PS7	POST TA+	30.43	32	30.75	31.06	0.829638
UBE2	PSS29	POST TA-	32.47	32.34	32.58	32.4633	0.120139
UBE2	PSS32	POST TA-	31.01	30.72	31.95	31.2267	0.642988
UBE2	PSS38	POST TA-	30.44	30.64	31.02	30.7	0.294618
UBE2	PSS-ST1	POST TA-	31.02	31.22	31.27	31.17	0.132288
UBE2	PSS8	POST TA-	32.03	32.4	33	32.4767	0.489524
UBE2	PSS-ST5	POST TA-	30.51	30.13	30.77	30.47	0.32187
UBE2	PSS4	POST TA-	31.02	31.34	31.03	31.13	0.181934
UBE2	PSS-ST8	POST TA-	30.37	29.68	30.41	30.1533	0.410406
UBE2	PSS13	POST TA-	30.95	31.59	32.25	31.5967	0.650026
UBE2	PSS21	POST TA-	31.17	31.43	32.69	31.7633	0.812978
UBE2	PRE3	PRE TA+	31.24	31.86	32.09	31.73	0.439659
UBE2	PRE17	PRE TA+	30.42	30.38	31.49	30.7633	0.62963
UBE2	PRE5	PRE TA+	31.04	31.61	31.41	31.3533	0.289194
UBE2	PRE18	PRE TA+	30.91	31.01	31.82	31.2467	0.499032
UBE2	PRE7	PRE TA+	30.66	31	31.12	30.9267	0.238607
UBE2	PRE9	PRE TA+	30.12	30.58	30.5	30.4	0.245764
UBE2	PRE10	PRE TA+	31.4	30.58	30.78	30.92	0.427551
UBE2	PRE12	PRE TA+	32.16	31.6	31.3	31.6867	0.436501
UBE2	PRE13	PRE TA+	32.07	30.14	30.74	30.9833	0.987742
UBE2	PRE14	PRE TA+	30.94	29.25	29.47	29.8867	0.918822
UBE2	PRES1	PRE TA-	31.33	30.27	31	30.8667	0.542433
UBE2	PRES21	PRE TA-	31.59	31.11	31.45	31.3833	0.246847
UBE2	PRES2	PRE TA-	31.34	31.35	31.39	31.36	0.0264575
UBE2	PRES22	PRE TA-	30.22	31.58	30.48	30.76	0.721942
UBE2	PRES3	PRE TA-	30.99	31.37	31.07	31.1433	0.200333
UBE2	PRES11	PRE TA-	31.45	32.51	31.5	31.82	0.59808
UBE2	PRES14	PRE TA-	29.94	30.22	29.92	30.0267	0.16773
UBE2	PRES17	PRE TA-	31.21	31.98	32.06	31.75	0.469361
UBE2	PRES18	PRE TA-	30.19	30.94	30.7	30.61	0.383014
UBE2	PRES20	PRE TA-	32.83	32.58	33.39	32.9333	0.414769
WNT11A	E12	EV TA+	25.59	25.59	25.57	25.5833	0.011547
WNT11A	E13	EV TA+	25.86	26.06	26.09	26.0033	0.125033
WNT11A	E16	EV TA+	25.29	25.5	25.56	25.45	0.141774
WNT11A	E2	EV TA+	27.55	27.52	27.73	27.6	0.113578
WNT11A	E24	EV TA+	28.97	28.85	28.76	28.86	0.105357
WNT11A	E25	EV TA+				#DIV/0!	#DIV/0!
WNT11A	E20	EV TA+	25.47	25.57	25.53	25.5233	0.0503322
WNT11A	E3	EV TA+	25.51	26.31	25.96	25.9267	0.40104
WNT11A	E23	EV TA+	27.04	26.81	26.81	26.8867	0.132791
WNT11A	E7	EV TA+	25.71	25.79	25.75	25.75	0.04
WNT11A	EVS29	EV TA-	26.49	26.59	26.58	26.5533	0.0550757
WNT11A	EVS36	EV TA-	26.47	26.26	26.32	26.35	0.108167
WNT11A	EVS4	EV TA-	25.25	25.22	25.39	25.2867	0.0907377
WNT11A	EVS37	EV TA-	25.56	25.61	25.85	25.6733	0.155027
WNT11A	EVS5	EV TA-	28.82	28.81	28.73	28.7867	0.0493288
WNT11A	EVS40	EV TA-	25.39	25.65	25.35	25.4633	0.162891
WNT11A	EVS7	EV TA-	28.73	28.65	28.95	28.7767	0.155349
WNT11A	EVS9	EV TA-	27.43	27.34	27.34	27.37	0.0519615
WNT11A	EVS20	EV TA-	29.21	29.42	29.57	29.4	0.180831
WNT11A	EVS23	EV TA-	28.48	28.52	28.36	28.4533	0.0832666
WNT11A	PS9	POST TA+	25.49	25.51	25.68	25.56	0.104403
WNT11A	PS15	POST TA+	27.17	27.35	27.34	27.2867	0.10116
WNT11A	PS19	POST TA+	29.44	29.16	29.51	29.37	0.185203
WNT11A	PS20	POST TA+	26.17	26.26	26.56	26.33	0.204206
WNT11A	PS4	POST TA+	26.15	26.18	26.19	26.1733	0.0208167
WNT11A	PS24	POST TA+	25.48	25.3	25.41	25.3967	0.0907377
WNT11A	PS5	POST TA+	26.44	26.33	26.37	26.38	0.0556776
WNT11A	PS25	POST TA+	25.37	25.38	25.4	25.3833	0.0152753
WNT11A	PS6	POST TA+	26.14	26.15	26.17	26.1533	0.0152753
WNT11A	PS7	POST TA+	24.28	23.92	24.13	24.11	0.180831
WNT11A	PSS29	POST TA-	25.55	25.71	25.6	25.62	0.0818535
WNT11A	PSS32	POST TA-	25.31	25.48	25.7	25.4967	0.195533
WNT11A	PSS38	POST TA-	25.66	25.9	26.05	25.87	0.196723
WNT11A	PSS-ST1	POST TA-	25.89	26.05	26.12	26.02	0.117898
WNT11A	PSS8	POST TA-	25.43	25.38	25.46	25.4233	0.0404145
WNT11A	PSS-ST5	POST TA-	24.63	24.72	24.9	24.75	0.137477
WNT11A	PSS4	POST TA-	25.87	25.93	26	25.9333	0.0650641
WNT11A	PSS-ST8	POST TA-	24.84	24.78	24.97	24.8633	0.0971253
WNT11A	PSS13	POST TA-	26.55	26.38	26.66	26.53	0.141067
WNT11A	PSS21	POST TA-	26.59	26.03	25.85	26.1567	0.385919
WNT11A	PRE10	PRE TA+	26.38	26.44	26.48	26.4333	0.0503322
WNT11A	PRE12	PRE TA+	25.26	25.39	25.31	25.32	0.0655744
WNT11A	PRE13	PRE TA+	27.08	27.3	28.27	27.55	0.633167
WNT11A	PRE14	PRE TA+	26.2	26.21	26.51	26.3067	0.176163
WNT11A	PRE3	PRE TA+	28.6	28.54	29.02	28.72	0.261534
WNT11A	PRE17	PRE TA+	26.21	26.35	26.46	26.34	0.1253
WNT11A	PRE5	PRE TA+	26.06	26.24	26.27	26.19	0.113578
WNT11A	PRE18	PRE TA+	26.65	26.94	27.05	26.88	0.20664
WNT11A	PRE7	PRE TA+	26.86	26.84	26.93	26.8767	0.0472582
WNT11A	PRE9	PRE TA+	27.28	27.42	27.56	27.42	0.14
WNT11A	PRES1	PRE TA-	26.49	26.39	26.38	26.42	0.0608276
WNT11A	PRES21	PRE TA-	26.45	26.16	26.34	26.3167	0.146401
WNT11A	PRES2	PRE TA-	26.32	26.43	26.43	26.3933	0.0635085
WNT11A	PRES22	PRE TA-	27.26	26.55	27.02	26.9433	0.361156
WNT11A	PRES3	PRE TA-	26.39	26.44	26.59	26.4733	0.104083
WNT11A	PRES11	PRE TA-	26.22	26.18	26.17	26.19	0.0264575
WNT11A	PRES14	PRE TA-	25.56	25.43	25.46	25.4833	0.0680686
WNT11A	PRES17	PRE TA-	26.28	26.36	26.21	26.2833	0.0750555
WNT11A	PRES18	PRE TA-	26.08	26.22	26.08	26.1267	0.080829
WNT11A	PRES20	PRE TA-	26.61	26.86	26.34	26.6033	0.260064

## Sheet: Cqs_Mean
Gene	Sample	Condition	Cq mean
B-ACTIN1	E12	EV TA+	21.6567
B-ACTIN1	E13	EV TA+	21.09
B-ACTIN1	E16	EV TA+	20.8267
B-ACTIN1	E2	EV TA+	21.1333
B-ACTIN1	E24	EV TA+	21.2933
B-ACTIN1	E25	EV TA+	23.9767
B-ACTIN1	E20	EV TA+	20.9767
B-ACTIN1	E3	EV TA+	21.2833
B-ACTIN1	E23	EV TA+	21.0133
B-ACTIN1	E7	EV TA+	21.1367
B-ACTIN1	EVS29	EV TA-	21.5333
B-ACTIN1	EVS36	EV TA-	21.34
B-ACTIN1	EVS4	EV TA-	20.6967
B-ACTIN1	EVS37	EV TA-	20.62
B-ACTIN1	EVS5	EV TA-	22.7233
B-ACTIN1	EVS40	EV TA-	21.06
B-ACTIN1	EVS7	EV TA-	23.36
B-ACTIN1	EVS9	EV TA-	21.6133
B-ACTIN1	EVS20	EV TA-	22.51
B-ACTIN1	EVS23	EV TA-	22.6967
B-ACTIN1	PS9	POST TA+	20.5633
B-ACTIN1	PS15	POST TA+	20.9267
B-ACTIN1	PS19	POST TA+	23.3233
B-ACTIN1	PS20	POST TA+	22.0033
B-ACTIN1	PS4	POST TA+	28.9833
B-ACTIN1	PS24	POST TA+	21.5633
B-ACTIN1	PS5	POST TA+	20.905
B-ACTIN1	PS25	POST TA+	21.1767
B-ACTIN1	PS6	POST TA+	21.5933
B-ACTIN1	PS7	POST TA+	21.2667
B-ACTIN1	PSS29	POST TA-	21.49
B-ACTIN1	PSS32	POST TA-	22.7167
B-ACTIN1	PSS38	POST TA-	22.05
B-ACTIN1	PSS-ST1	POST TA-	21.13
B-ACTIN1	PSS8	POST TA-	21.3633
B-ACTIN1	PSS-ST5	POST TA-	21.9367
B-ACTIN1	PSS4	POST TA-	21.4833
B-ACTIN1	PSS-ST8	POST TA-	22.7467
B-ACTIN1	PSS13	POST TA-	22.47
B-ACTIN1	PSS21	POST TA-	22.27
B-ACTIN1	PRE10	PRE TA+	21.3333
B-ACTIN1	PRE12	PRE TA+	20.9433
B-ACTIN1	PRE13	PRE TA+	22.3933
B-ACTIN1	PRE14	PRE TA+	21.9767
B-ACTIN1	PRE3	PRE TA+	23.54
B-ACTIN1	PRE17	PRE TA+	21.14
B-ACTIN1	PRE5	PRE TA+	21.6
B-ACTIN1	PRE18	PRE TA+	21.72
B-ACTIN1	PRE7	PRE TA+	22.15
B-ACTIN1	PRE9	PRE TA+	22.13
B-ACTIN1	PRES1	PRE TA-	21.1633
B-ACTIN1	PRES21	PRE TA-	20.77
B-ACTIN1	PRES2	PRE TA-	21.02
B-ACTIN1	PRES22	PRE TA-	21.53
B-ACTIN1	PRES3	PRE TA-	21.5567
B-ACTIN1	PRES11	PRE TA-	21.0533
B-ACTIN1	PRES14	PRE TA-	20.4133
B-ACTIN1	PRES17	PRE TA-	20.8467
B-ACTIN1	PRES18	PRE TA-	20.4167
B-ACTIN1	PRES20	PRE TA-	21.1533
B-ACTIN2	E12	EV TA+	20.2033
B-ACTIN2	E13	EV TA+	20.6533
B-ACTIN2	E16	EV TA+	20.3867
B-ACTIN2	E2	EV TA+	22.0433
B-ACTIN2	E24	EV TA+	23.2367
B-ACTIN2	E25	EV TA+	31.6367
B-ACTIN2	E20	EV TA+	21.1867
B-ACTIN2	E3	EV TA+	23.7833
B-ACTIN2	E23	EV TA+	22.5767
B-ACTIN2	E7	EV TA+	20.39
B-ACTIN2	EVS29	EV TA-	21.6933
B-ACTIN2	EVS36	EV TA-	22.2333
B-ACTIN2	EVS4	EV TA-	20.2567
B-ACTIN2	EVS37	EV TA-	24.9467
B-ACTIN2	EVS5	EV TA-	23.6667
B-ACTIN2	EVS40	EV TA-	20.4167
B-ACTIN2	EVS7	EV TA-	23.1467
B-ACTIN2	EVS9	EV TA-	23.15
B-ACTIN2	EVS20	EV TA-	24.12
B-ACTIN2	EVS23	EV TA-	24.3
B-ACTIN2	PS9	POST TA+	21.48
B-ACTIN2	PS15	POST TA+	23.0533
B-ACTIN2	PS19	POST TA+	23.7167
B-ACTIN2	PS20	POST TA+	21.9733
B-ACTIN2	PS4	POST TA+	21.01
B-ACTIN2	PS24	POST TA+	21.3367
B-ACTIN2	PS5	POST TA+	21.3067
B-ACTIN2	PS25	POST TA+	22.4033
B-ACTIN2	PS6	POST TA+	21.14
B-ACTIN2	PS7	POST TA+	20.2667
B-ACTIN2	PSS29	POST TA-	20.8967
B-ACTIN2	PSS32	POST TA-	22.84
B-ACTIN2	PSS38	POST TA-	21.8533
B-ACTIN2	PSS-ST1	POST TA-	21.6567
B-ACTIN2	PSS8	POST TA-	20.75
B-ACTIN2	PSS-ST5	POST TA-	20.4
B-ACTIN2	PSS4	POST TA-	21.39
B-ACTIN2	PSS-ST8	POST TA-	21.62
B-ACTIN2	PSS13	POST TA-	21.5167
B-ACTIN2	PSS21	POST TA-	21.81
B-ACTIN2	PRE13	PRE TA+	25.03
B-ACTIN2	PRE14	PRE TA+	23.0833
B-ACTIN2	PRE3	PRE TA+	25.4333
B-ACTIN2	PRE17	PRE TA+	23.6767
B-ACTIN2	PRE5	PRE TA+	23.9933
B-ACTIN2	PRE18	PRE TA+	23.8667
B-ACTIN2	PRE7	PRE TA+	24.18
B-ACTIN2	PRE9	PRE TA+	24.1767
B-ACTIN2	PRE10	PRE TA+	23.53
B-ACTIN2	PRE12	PRE TA+	23.01
B-ACTIN2	PRES1	PRE TA-	22.4667
B-ACTIN2	PRES21	PRE TA-	22.1467
B-ACTIN2	PRES2	PRE TA-	23.53
B-ACTIN2	PRES22	PRE TA-	23.4833
B-ACTIN2	PRES3	PRE TA-	23.54
B-ACTIN2	PRES11	PRE TA-	22.5133
B-ACTIN2	PRES14	PRE TA-	23.43
B-ACTIN2	PRES17	PRE TA-	22.1
B-ACTIN2	PRES18	PRE TA-	22.0567
B-ACTIN2	PRES20	PRE TA-	23.36
COX1	E12	EV TA+	22.8267
COX1	E13	EV TA+	23.2233
COX1	E16	EV TA+	23.7133
COX1	E2	EV TA+	25.1233
COX1	E20	EV TA+	23.4667
COX1	E23	EV TA+	23.6867
COX1	E24	EV TA+	25.2367
COX1	E25	EV TA+	26.18
COX1	E3	EV TA+	23.7267
COX1	E7	EV TA+	23.5733
COX1	EVS29	EV TA-	22.4133
COX1	EVS36	EV TA-	22.34
COX1	EVS4	EV TA-	21.6
COX1	EVS37	EV TA-	21.67
COX1	EVS5	EV TA-	23.3767
COX1	EVS40	EV TA-	22.15
COX1	EVS7	EV TA-	23.5033
COX1	EVS9	EV TA-	22.1433
COX1	EVS20	EV TA-	23.3333
COX1	EVS23	EV TA-	23.2833
COX1	PS4	POST TA+	23.14
COX1	PS7	POST TA+	21.9667
COX1	PS19	POST TA+	23.1667
COX1	PS24	POST TA+	22.3967
COX1	PS5	POST TA+	23.1367
COX1	PS9	POST TA+	22.3967
COX1	PS20	POST TA+	23.4233
COX1	PS25	POST TA+	23.4567
COX1	PS6	POST TA+	23.4233
COX1	PS15	POST TA+	24.0433
COX1	PSS29	POST TA-	23.0367
COX1	PSS32	POST TA-	24.5567
COX1	PSS38	POST TA-	23.3033
COX1	PSS-ST1	POST TA-	22.56
COX1	PSS8	POST TA-	22.5833
COX1	PSS-ST5	POST TA-	22.8233
COX1	PSS4	POST TA-	23.01
COX1	PSS-ST8	POST TA-	22.6733
COX1	PSS13	POST TA-	23.4067
COX1	PSS21	POST TA-	23.9667
COX1	PRE3	PRE TA+	24.0667
COX1	PRE12	PRE TA+	22.52
COX1	PRE5	PRE TA+	22.7933
COX1	PRE13	PRE TA+	23.62
COX1	PRE7	PRE TA+	22.92
COX1	PRE14	PRE TA+	22.1433
COX1	PRE9	PRE TA+	23.04
COX1	PRE17	PRE TA+	21.6233
COX1	PRE10	PRE TA+	22.67
COX1	PRE18	PRE TA+	22.0533
COX1	PRES1	PRE TA-	21.5433
COX1	PRES21	PRE TA-	21.4367
COX1	PRES2	PRE TA-	21.0833
COX1	PRES22	PRE TA-	22.1767
COX1	PRES3	PRE TA-	20.7933
COX1	PRES11	PRE TA-	21.0467
COX1	PRES14	PRE TA-	20.9333
COX1	PRES17	PRE TA-	20.77
COX1	PRES18	PRE TA-	20.6633
COX1	PRES20	PRE TA-	21.2233
EF1a	E12	EV TA+	19.1033
EF1a	E13	EV TA+	19.9767
EF1a	E16	EV TA+	20.0867
EF1a	E2	EV TA+	19.4367
EF1a	E24	EV TA+	23.3633
EF1a	E25	EV TA+	29.4833
EF1a	E20	EV TA+	19.7333
EF1a	E3	EV TA+	19.5533
EF1a	E23	EV TA+	19.3467
EF1a	E7	EV TA+	19.7167
EF1a	EVS29	EV TA-	20.32
EF1a	EVS36	EV TA-	20.4533
EF1a	EVS4	EV TA-	19.3333
EF1a	EVS37	EV TA-	19.9133
EF1a	EVS5	EV TA-	21.6867
EF1a	EVS40	EV TA-	19.5133
EF1a	EVS7	EV TA-	21.3033
EF1a	EVS9	EV TA-	19.8767
EF1a	EVS20	EV TA-	21.7267
EF1a	EVS23	EV TA-	22.0233
EF1a	PS9	POST TA+	18.8633
EF1a	PS15	POST TA+	20.5267
EF1a	PS19	POST TA+	19.9667
EF1a	PS20	POST TA+	19.9567
EF1a	PS4	POST TA+	19.13
EF1a	PS24	POST TA+	18.6567
EF1a	PS5	POST TA+	19.56
EF1a	PS25	POST TA+	19.1467
EF1a	PS6	POST TA+	19.54
EF1a	PS7	POST TA+	18.315
EF1a	PSS29	POST TA-	19.2133
EF1a	PSS32	POST TA-	20.7267
EF1a	PSS38	POST TA-	19.98
EF1a	PSS-ST1	POST TA-	19.3567
EF1a	PSS8	POST TA-	19.2467
EF1a	PSS-ST5	POST TA-	19.02
EF1a	PSS4	POST TA-	19.71
EF1a	PSS-ST8	POST TA-	19.4
EF1a	PSS13	POST TA-	20.48
EF1a	PSS21	POST TA-	20.3133
EF1a	PRE3	PRE TA+	21.5567
EF1a	PRE9	PRE TA+	19.7467
EF1a	PRE13	PRE TA+	20.08
EF1a	PRE17	PRE TA+	19.2533
EF1a	PRE5	PRE TA+	19.8067
EF1a	PRE10	PRE TA+	19.27
EF1a	PRE14	PRE TA+	19.4233
EF1a	PRE18	PRE TA+	19.04
EF1a	PRE7	PRE TA+	20.4933
EF1a	PRE12	PRE TA+	18.81
EF1a	PRES1	PRE TA-	19.3833
EF1a	PRES21	PRE TA-	19.0667
EF1a	PRES2	PRE TA-	19.39
EF1a	PRES22	PRE TA-	19.8367
EF1a	PRES3	PRE TA-	19.28
EF1a	PRES11	PRE TA-	19.49
EF1a	PRES14	PRE TA-	19.4867
EF1a	PRES17	PRE TA-	19.1
EF1a	PRES18	PRE TA-	19.3567
EF1a	PRES20	PRE TA-	19.39
GAPDH1	E12	EV TA+	20.2367
GAPDH1	E13	EV TA+	20.6133
GAPDH1	E16	EV TA+	19.2667
GAPDH1	E2	EV TA+	20.3433
GAPDH1	E24	EV TA+	24.2733
GAPDH1	E25	EV TA+	30.7133
GAPDH1	E20	EV TA+	19.9567
GAPDH1	E3	EV TA+	20.1333
GAPDH1	E23	EV TA+	20.5033
GAPDH1	E7	EV TA+	19.7133
GAPDH1	EVS29	EV TA-	20.9233
GAPDH1	EVS36	EV TA-	21.03
GAPDH1	EVS4	EV TA-	20.0267
GAPDH1	EVS37	EV TA-	20.21
GAPDH1	EVS5	EV TA-	23.5967
GAPDH1	EVS40	EV TA-	19.95
GAPDH1	EVS7	EV TA-	21.77
GAPDH1	EVS9	EV TA-	21.1967
GAPDH1	EVS20	EV TA-	22.7067
GAPDH1	EVS23	EV TA-	23.1067
GAPDH1	PS9	POST TA+	20.0267
GAPDH1	PS15	POST TA+	22.37
GAPDH1	PS19	POST TA+	20.81
GAPDH1	PS20	POST TA+	20.6567
GAPDH1	PS4	POST TA+	20.2167
GAPDH1	PS24	POST TA+	19.43
GAPDH1	PS5	POST TA+	20.1167
GAPDH1	PS25	POST TA+	21.22
GAPDH1	PS6	POST TA+	20.1033
GAPDH1	PS7	POST TA+	19.4867
GAPDH1	PSS29	POST TA-	20.7567
GAPDH1	PSS32	POST TA-	22.64
GAPDH1	PSS38	POST TA-	20.7333
GAPDH1	PSS-ST1	POST TA-	20.5433
GAPDH1	PSS8	POST TA-	20.2667
GAPDH1	PSS-ST5	POST TA-	21.1267
GAPDH1	PSS4	POST TA-	20.5967
GAPDH1	PSS-ST8	POST TA-	21.09
GAPDH1	PSS13	POST TA-	21.8167
GAPDH1	PSS21	POST TA-	21.9367
GAPDH1	PRE3	PRE TA+	21.93
GAPDH1	PRE17	PRE TA+	19.21
GAPDH1	PRE5	PRE TA+	20.34
GAPDH1	PRE18	PRE TA+	20.2767
GAPDH1	PRE7	PRE TA+	20.75
GAPDH1	PRE9	PRE TA+	20.6833
GAPDH1	PRE10	PRE TA+	20.0967
GAPDH1	PRE12	PRE TA+	19.2967
GAPDH1	PRE13	PRE TA+	20.88
GAPDH1	PRE14	PRE TA+	20.3367
GAPDH1	PRES1	PRE TA-	19.6667
GAPDH1	PRES21	PRE TA-	19.3167
GAPDH1	PRES2	PRE TA-	19.7233
GAPDH1	PRES22	PRE TA-	19.9967
GAPDH1	PRES3	PRE TA-	19.61
GAPDH1	PRES11	PRE TA-	19.9367
GAPDH1	PRES14	PRE TA-	19.82
GAPDH1	PRES17	PRE TA-	19.2
GAPDH1	PRES18	PRE TA-	19.1467
GAPDH1	PRES20	PRE TA-	19.3333
GAPDH2	E12	EV TA+	31.2533
GAPDH2	E13	EV TA+	31.0067
GAPDH2	E16	EV TA+	30.6733
GAPDH2	E2	EV TA+	30.59
GAPDH2	E24	EV TA+	31.1
GAPDH2	E25	EV TA+	31.3333
GAPDH2	E20	EV TA+	30.2867
GAPDH2	E3	EV TA+	29.9967
GAPDH2	E23	EV TA+	30.6767
GAPDH2	E7	EV TA+	30.0133
GAPDH2	EVS29	EV TA-	31.1467
GAPDH2	EVS36	EV TA-	31.0867
GAPDH2	EVS4	EV TA-	30.8033
GAPDH2	EVS37	EV TA-	31.06
GAPDH2	EVS5	EV TA-	31.6
GAPDH2	EVS40	EV TA-	31.4567
GAPDH2	EVS7	EV TA-	30.41
GAPDH2	EVS9	EV TA-	31.12
GAPDH2	EVS20	EV TA-	30.41
GAPDH2	EVS23	EV TA-	32.2333
GAPDH2	PS9	POST TA+	30.7067
GAPDH2	PS15	POST TA+	30.72
GAPDH2	PS19	POST TA+	31.3067
GAPDH2	PS20	POST TA+	31.1267
GAPDH2	PS4	POST TA+	30.8333
GAPDH2	PS24	POST TA+	30.8867
GAPDH2	PS5	POST TA+	31.2933
GAPDH2	PS25	POST TA+	31.1
GAPDH2	PS6	POST TA+	31.5133
GAPDH2	PS7	POST TA+	29.9133
GAPDH2	PSS29	POST TA-	31.96
GAPDH2	PSS32	POST TA-	31.6967
GAPDH2	PSS38	POST TA-	31.4933
GAPDH2	PSS-ST1	POST TA-	31.04
GAPDH2	PSS8	POST TA-	31.7967
GAPDH2	PSS-ST5	POST TA-	31.4467
GAPDH2	PSS4	POST TA-	31.2967
GAPDH2	PSS-ST8	POST TA-	31.1733
GAPDH2	PSS13	POST TA-	31.96
GAPDH2	PSS21	POST TA-	31.9767
GAPDH2	PRE13	PRE TA+	31.49
GAPDH2	PRE14	PRE TA+	30.3667
GAPDH2	PRE3	PRE TA+	31.8267
GAPDH2	PRE17	PRE TA+	29.51
GAPDH2	PRE5	PRE TA+	30.4267
GAPDH2	PRE18	PRE TA+	30.78
GAPDH2	PRE7	PRE TA+	30.41
GAPDH2	PRE9	PRE TA+	30.53
GAPDH2	PRE10	PRE TA+	30.11
GAPDH2	PRE12	PRE TA+	29.9433
GAPDH2	PRES1	PRE TA-	30.66
GAPDH2	PRES21	PRE TA-	30.4567
GAPDH2	PRES2	PRE TA-	30.35
GAPDH2	PRES22	PRE TA-	30.2267
GAPDH2	PRES3	PRE TA-	30.15
GAPDH2	PRES11	PRE TA-	30.7633
GAPDH2	PRES14	PRE TA-	30.23
GAPDH2	PRES17	PRE TA-	30.31
GAPDH2	PRES18	PRE TA-	30.8033
GAPDH2	PRES20	PRE TA-	30.43
H2B	E12	EV TA+	21.8433
H2B	E13	EV TA+	21.71
H2B	E16	EV TA+	22.0967
H2B	E2	EV TA+	22.8933
H2B	E20	EV TA+	22.0833
H2B	E23	EV TA+	23.2733
H2B	E24	EV TA+	27.2867
H2B	E25	EV TA+	28.6933
H2B	E3	EV TA+	22.26
H2B	E7	EV TA+	21.9733
H2B	EVS29	EV TA-	23.4
H2B	EVS36	EV TA-	23.2267
H2B	EVS4	EV TA-	22.9433
H2B	EVS37	EV TA-	22.2367
H2B	EVS5	EV TA-	24.9667
H2B	EVS40	EV TA-	22.5
H2B	EVS7	EV TA-	25.7367
H2B	EVS9	EV TA-	23.5633
H2B	EVS20	EV TA-	25.1067
H2B	EVS23	EV TA-	25.29
H2B	PS4	POST TA+	21.9933
H2B	PS7	POST TA+	21.1567
H2B	PS19	POST TA+	22.2433
H2B	PS24	POST TA+	21.8567
H2B	PS5	POST TA+	22
H2B	PS9	POST TA+	21.6833
H2B	PS20	POST TA+	22.39
H2B	PS25	POST TA+	22.33
H2B	PS6	POST TA+	22.0833
H2B	PS15	POST TA+	23.5833
H2B	PSS29	POST TA-	21.88
H2B	PSS32	POST TA-	23.4033
H2B	PSS38	POST TA-	22.1167
H2B	PSS-ST1	POST TA-	22.1267
H2B	PSS8	POST TA-	25.1833
H2B	PSS-ST5	POST TA-	22.18
H2B	PSS4	POST TA-	22.59
H2B	PSS-ST8	POST TA-	22.5467
H2B	PSS13	POST TA-	22.4367
H2B	PSS21	POST TA-	22.4967
H2B	PRE3	PRE TA+	25.4833
H2B	PRE12	PRE TA+	22.27
H2B	PRE5	PRE TA+	23.4333
H2B	PRE13	PRE TA+	23.7167
H2B	PRE7	PRE TA+	23.38
H2B	PRE14	PRE TA+	23.0033
H2B	PRE9	PRE TA+	24.1067
H2B	PRE17	PRE TA+	21.9833
H2B	PRE10	PRE TA+	23.0433
H2B	PRE18	PRE TA+	22.78
H2B	PRES1	PRE TA-	22.57
H2B	PRES21	PRE TA-	22.33
H2B	PRES2	PRE TA-	22.5533
H2B	PRES22	PRE TA-	23.3767
H2B	PRES3	PRE TA-	22.0967
H2B	PRES11	PRE TA-	22.7033
H2B	PRES14	PRE TA-	22.1833
H2B	PRES17	PRE TA-	25.96
H2B	PRES18	PRE TA-	22.2033
H2B	PRES20	PRE TA-	22.64
MAPK3	E12	EV TA+	26.0367
MAPK3	E13	EV TA+	25.6367
MAPK3	E16	EV TA+	25.7333
MAPK3	E2	EV TA+	26.2233
MAPK3	E20	EV TA+	25.48
MAPK3	E23	EV TA+	25.98
MAPK3	E24	EV TA+	29.21
MAPK3	E25	EV TA+	30.8767
MAPK3	E3	EV TA+	25.8033
MAPK3	E7	EV TA+	25.4733
MAPK3	EVS29	EV TA-	26.1067
MAPK3	EVS36	EV TA-	25.8567
MAPK3	EVS4	EV TA-	25.39
MAPK3	EVS37	EV TA-	25.3133
MAPK3	EVS5	EV TA-	27.0367
MAPK3	EVS40	EV TA-	25.2133
MAPK3	EVS7	EV TA-	27.3967
MAPK3	EVS9	EV TA-	25.67
MAPK3	EVS20	EV TA-	27.0833
MAPK3	EVS23	EV TA-	27.0633
MAPK3	PS4	POST TA+	25.1167
MAPK3	PS7	POST TA+	23.8867
MAPK3	PS19	POST TA+	25.8333
MAPK3	PS24	POST TA+	25
MAPK3	PS5	POST TA+	25.5333
MAPK3	PS9	POST TA+	24.8567
MAPK3	PS20	POST TA+	25.45
MAPK3	PS25	POST TA+	25.1767
MAPK3	PS6	POST TA+	25.4267
MAPK3	PS15	POST TA+	26.5967
MAPK3	PSS29	POST TA-	26.14
MAPK3	PSS32	POST TA-	27.3667
MAPK3	PSS38	POST TA-	26.5067
MAPK3	PSS-ST1	POST TA-	25.6067
MAPK3	PSS8	POST TA-	25.6667
MAPK3	PSS-ST5	POST TA-	25.3933
MAPK3	PSS4	POST TA-	25.8567
MAPK3	PSS-ST8	POST TA-	25.1633
MAPK3	PSS13	POST TA-	27.0433
MAPK3	PSS21	POST TA-	26.9733
MAPK3	PRE3	PRE TA+	27.8667
MAPK3	PRE12	PRE TA+	25.0833
MAPK3	PRE5	PRE TA+	26.25
MAPK3	PRE13	PRE TA+	26.68
MAPK3	PRE7	PRE TA+	27.02
MAPK3	PRE14	PRE TA+	25.52
MAPK3	PRE9	PRE TA+	27.2333
MAPK3	PRE17	PRE TA+	24.83
MAPK3	PRE10	PRE TA+	26.3733
MAPK3	PRE18	PRE TA+	25.4267
MAPK3	PRES1	PRE TA-	25.64
MAPK3	PRES21	PRE TA-	24.81
MAPK3	PRES2	PRE TA-	25.2433
MAPK3	PRES22	PRE TA-	25.6167
MAPK3	PRES3	PRE TA-	25.5067
MAPK3	PRES11	PRE TA-	25.3
MAPK3	PRES14	PRE TA-	25.1933
MAPK3	PRES17	PRE TA-	25.2
MAPK3	PRES18	PRE TA-	25.28
MAPK3	PRES20	PRE TA-	25.5667
MDH	E12	EV TA+	20.9
MDH	E13	EV TA+	20.4567
MDH	E16	EV TA+	20.9467
MDH	E2	EV TA+	21.6867
MDH	E20	EV TA+	20.96
MDH	E23	EV TA+	21.61
MDH	E24	EV TA+	25.8567
MDH	E25	EV TA+	30.6167
MDH	E3	EV TA+	21.0767
MDH	E7	EV TA+	20.6067
MDH	EVS29	EV TA-	20.6933
MDH	EVS36	EV TA-	20.8767
MDH	EVS4	EV TA-	20.1233
MDH	EVS37	EV TA-	19.8833
MDH	EVS5	EV TA-	22.96
MDH	EVS40	EV TA-	20.1667
MDH	EVS7	EV TA-	22.3133
MDH	EVS9	EV TA-	21.4467
MDH	EVS20	EV TA-	22.0633
MDH	EVS23	EV TA-	22.3
MDH	PS4	POST TA+	20.6167
MDH	PS7	POST TA+	20.4267
MDH	PS19	POST TA+	21.0433
MDH	PS24	POST TA+	20.21
MDH	PS5	POST TA+	20.7333
MDH	PS9	POST TA+	20.24
MDH	PS20	POST TA+	21.3467
MDH	PS25	POST TA+	21.2967
MDH	PS6	POST TA+	20.68
MDH	PS15	POST TA+	22.68
MDH	PSS29	POST TA-	19.5733
MDH	PSS32	POST TA-	21.07
MDH	PSS38	POST TA-	20.3633
MDH	PSS-ST1	POST TA-	19.7967
MDH	PSS8	POST TA-	20.11
MDH	PSS-ST5	POST TA-	19.8933
MDH	PSS4	POST TA-	20.02
MDH	PSS-ST8	POST TA-	20.43
MDH	PSS13	POST TA-	21.1967
MDH	PSS21	POST TA-	20.4733
MDH	PRE3	PRE TA+	23.0467
MDH	PRE9	PRE TA+	22.49
MDH	PRE13	PRE TA+	21.9133
MDH	PRE17	PRE TA+	20.7233
MDH	PRE5	PRE TA+	21.4
MDH	PRE10	PRE TA+	21.65
MDH	PRE14	PRE TA+	21.4733
MDH	PRE18	PRE TA+	21.4033
MDH	PRE7	PRE TA+	21.81
MDH	PRE12	PRE TA+	20.45
MDH	PRES1	PRE TA-	20.19
MDH	PRES21	PRE TA-	20.3633
MDH	PRES2	PRE TA-	20.2733
MDH	PRES22	PRE TA-	21.2233
MDH	PRES3	PRE TA-	20.38
MDH	PRES11	PRE TA-	20.39
MDH	PRES14	PRE TA-	20.0167
MDH	PRES17	PRE TA-	20.16
MDH	PRES18	PRE TA-	20.1233
MDH	PRES20	PRE TA-	20.3433
PGK1	E12	EV TA+	23.37
PGK1	E13	EV TA+	23.3233
PGK1	E16	EV TA+	23.16
PGK1	E2	EV TA+	23.51
PGK1	E20	EV TA+	23
PGK1	E23	EV TA+	23.12
PGK1	E24	EV TA+	26.56
PGK1	E25	EV TA+	30.8633
PGK1	E3	EV TA+	23.36
PGK1	E7	EV TA+	23.2767
PGK1	EVS29	EV TA-	23.6633
PGK1	EVS36	EV TA-	24.0833
PGK1	EVS4	EV TA-	22.9733
PGK1	EVS37	EV TA-	23.5167
PGK1	EVS5	EV TA-	25.46
PGK1	EVS40	EV TA-	23.33
PGK1	EVS7	EV TA-	25.0867
PGK1	EVS9	EV TA-	23.8833
PGK1	EVS20	EV TA-	25.4133
PGK1	EVS23	EV TA-	25.3833
PGK1	PS4	POST TA+	23
PGK1	PS7	POST TA+	22.27
PGK1	PS19	POST TA+	23.59
PGK1	PS24	POST TA+	22.6
PGK1	PS5	POST TA+	23.2433
PGK1	PS9	POST TA+	22.63
PGK1	PS20	POST TA+	23.5733
PGK1	PS25	POST TA+	23.5367
PGK1	PS6	POST TA+	22.9467
PGK1	PS15	POST TA+	24.4867
PGK1	PSS29	POST TA-	23.7067
PGK1	PSS32	POST TA-	25.2433
PGK1	PSS38	POST TA-	24.1467
PGK1	PSS-ST1	POST TA-	23.3167
PGK1	PSS8	POST TA-	23.5233
PGK1	PSS-ST5	POST TA-	23.3367
PGK1	PSS4	POST TA-	24.0467
PGK1	PSS-ST8	POST TA-	23.6333
PGK1	PSS13	POST TA-	24.8233
PGK1	PSS21	POST TA-	24.78
PGK1	PRE3	PRE TA+	25.61
PGK1	PRE12	PRE TA+	23.0733
PGK1	PRE5	PRE TA+	23.4133
PGK1	PRE13	PRE TA+	24.3033
PGK1	PRE7	PRE TA+	24.2733
PGK1	PRE14	PRE TA+	23.2967
PGK1	PRE9	PRE TA+	24.56
PGK1	PRE17	PRE TA+	22.8833
PGK1	PRE10	PRE TA+	23.8467
PGK1	PRE18	PRE TA+	23.3133
PGK1	PRES1	PRE TA-	22.6833
PGK1	PRES21	PRE TA-	22.1533
PGK1	PRES2	PRE TA-	22.16
PGK1	PRES22	PRE TA-	22.68
PGK1	PRES3	PRE TA-	22.4567
PGK1	PRES11	PRE TA-	22.5967
PGK1	PRES14	PRE TA-	22.65
PGK1	PRES17	PRE TA-	22.21
PGK1	PRES18	PRE TA-	22.61
PGK1	PRES20	PRE TA-	22.7967
RPL13	E12	EV TA+	23.7767
RPL13	E13	EV TA+	23.6133
RPL13	E16	EV TA+	23.7433
RPL13	E2	EV TA+	24.47
RPL13	E20	EV TA+	23.5633
RPL13	E23	EV TA+	24.35
RPL13	E24	EV TA+	27.6833
RPL13	E25	EV TA+	30.2467
RPL13	E3	EV TA+	23.8933
RPL13	E7	EV TA+	23.5833
RPL13	EVS29	EV TA-	24.1433
RPL13	EVS36	EV TA-	24.1433
RPL13	EVS4	EV TA-	23.49
RPL13	EVS37	EV TA-	23.025
RPL13	EVS5	EV TA-	25.5733
RPL13	EVS40	EV TA-	23.5567
RPL13	EVS7	EV TA-	25.2767
RPL13	EVS9	EV TA-	23.94
RPL13	EVS20	EV TA-	25.5467
RPL13	EVS23	EV TA-	25.1067
RPL13	PS4	POST TA+	23.6667
RPL13	PS7	POST TA+	22.66
RPL13	PS19	POST TA+	23.88
RPL13	PS24	POST TA+	23.3567
RPL13	PS5	POST TA+	23.6133
RPL13	PS9	POST TA+	23.2233
RPL13	PS20	POST TA+	23.87
RPL13	PS25	POST TA+	23.7533
RPL13	PS6	POST TA+	23.6833
RPL13	PS15	POST TA+	24.69
RPL13	PSS29	POST TA-	23.5367
RPL13	PSS32	POST TA-	24.6133
RPL13	PSS38	POST TA-	23.9067
RPL13	PSS-ST1	POST TA-	23.8933
RPL13	PSS8	POST TA-	23.5433
RPL13	PSS-ST5	POST TA-	23.1733
RPL13	PSS4	POST TA-	24.0433
RPL13	PSS-ST8	POST TA-	23.4933
RPL13	PSS13	POST TA-	24.19
RPL13	PSS21	POST TA-	24.26
RPL13	PRE3	PRE TA+	25.89
RPL13	PRE9	PRE TA+	25.2033
RPL13	PRE13	PRE TA+	24.82
RPL13	PRE17	PRE TA+	23.6433
RPL13	PRE5	PRE TA+	24.56
RPL13	PRE10	PRE TA+	24.75
RPL13	PRE14	PRE TA+	24.09
RPL13	PRE18	PRE TA+	24.13
RPL13	PRE7	PRE TA+	24.8867
RPL13	PRE12	PRE TA+	23.3567
RPL13	PRES1	PRE TA-	23.9767
RPL13	PRES21	PRE TA-	23.0433
RPL13	PRES2	PRE TA-	23.6167
RPL13	PRES22	PRE TA-	23.8633
RPL13	PRES3	PRE TA-	23.4233
RPL13	PRES11	PRE TA-	23.4333
RPL13	PRES14	PRE TA-	23.6867
RPL13	PRES17	PRE TA-	23.1667
RPL13	PRES18	PRE TA-	23.5067
RPL13	PRES20	PRE TA-	23.41
TBP	E12	EV TA+	26.3433
TBP	E13	EV TA+	26.3033
TBP	E16	EV TA+	25.7633
TBP	E2	EV TA+	26.13
TBP	E24	EV TA+	28.4433
TBP	E25	EV TA+	31.1067
TBP	E20	EV TA+	25.9833
TBP	E3	EV TA+	26.02
TBP	E23	EV TA+	26.1967
TBP	E7	EV TA+	25.57
TBP	EVS29	EV TA-	26.25
TBP	EVS36	EV TA-	26.3133
TBP	EVS4	EV TA-	25.5367
TBP	EVS37	EV TA-	26.0867
TBP	EVS5	EV TA-	27.5933
TBP	EVS40	EV TA-	25.74
TBP	EVS7	EV TA-	27.3033
TBP	EVS9	EV TA-	26.9833
TBP	EVS20	EV TA-	27.7
TBP	EVS23	EV TA-	27.26
TBP	PS9	POST TA+	26.0033
TBP	PS15	POST TA+	27.48
TBP	PS19	POST TA+	26.3633
TBP	PS20	POST TA+	26.09
TBP	PS4	POST TA+	26.07
TBP	PS24	POST TA+	25.4533
TBP	PS5	POST TA+	25.91
TBP	PS25	POST TA+	26.6
TBP	PS6	POST TA+	25.89
TBP	PS7	POST TA+	24.9267
TBP	PSS29	POST TA-	25.59
TBP	PSS32	POST TA-	26.7267
TBP	PSS38	POST TA-	25.83
TBP	PSS-ST1	POST TA-	25.3033
TBP	PSS8	POST TA-	25.59
TBP	PSS-ST5	POST TA-	24.6967
TBP	PSS4	POST TA-	26.1
TBP	PSS-ST8	POST TA-	24.9867
TBP	PSS13	POST TA-	26.2367
TBP	PSS21	POST TA-	26.2133
TBP	PRE3	PRE TA+	29.28
TBP	PRE17	PRE TA+	27.0567
TBP	PRE5	PRE TA+	27.1367
TBP	PRE18	PRE TA+	27.5167
TBP	PRE7	PRE TA+	27.8233
TBP	PRE9	PRE TA+	27.8333
TBP	PRE10	PRE TA+	26.8933
TBP	PRE12	PRE TA+	25.5833
TBP	PRE13	PRE TA+	27.8133
TBP	PRE14	PRE TA+	26.99
TBP	PRES1	PRE TA-	26.5133
TBP	PRES21	PRE TA-	25.72
TBP	PRES2	PRE TA-	25.7233
TBP	PRES22	PRE TA-	26.29
TBP	PRES3	PRE TA-	26.1267
TBP	PRES11	PRE TA-	25.9133
TBP	PRES14	PRE TA-	25.4167
TBP	PRES17	PRE TA-	25.7067
TBP	PRES18	PRE TA-	25.3433
TBP	PRES20	PRE TA-	25.4333
UBE2	E12	EV TA+	30.6967
UBE2	E13	EV TA+	30.1767
UBE2	E16	EV TA+	30.5867
UBE2	E2	EV TA+	30.8
UBE2	E24	EV TA+	30.2767
UBE2	E25	EV TA+	29.8133
UBE2	E20	EV TA+	30.5767
UBE2	E3	EV TA+	29.8467
UBE2	E23	EV TA+	30.2067
UBE2	E7	EV TA+	29.26
UBE2	EVS29	EV TA-	31.21
UBE2	EVS36	EV TA-	31.275
UBE2	EVS4	EV TA-	31.3667
UBE2	EVS37	EV TA-	30.8733
UBE2	EVS5	EV TA-	30.6133
UBE2	EVS40	EV TA-	32.2633
UBE2	EVS7	EV TA-	29.3133
UBE2	EVS9	EV TA-	30.6533
UBE2	EVS20	EV TA-	30.0267
UBE2	EVS23	EV TA-	32.13
UBE2	PS9	POST TA+	31.24
UBE2	PS15	POST TA+	30.5833
UBE2	PS19	POST TA+	27.96
UBE2	PS20	POST TA+	31.79
UBE2	PS4	POST TA+	31.6567
UBE2	PS24	POST TA+	31.6733
UBE2	PS5	POST TA+	31.7233
UBE2	PS25	POST TA+	30.9767
UBE2	PS6	POST TA+	32.3133
UBE2	PS7	POST TA+	31.06
UBE2	PSS29	POST TA-	32.4633
UBE2	PSS32	POST TA-	31.2267
UBE2	PSS38	POST TA-	30.7
UBE2	PSS-ST1	POST TA-	31.17
UBE2	PSS8	POST TA-	32.4767
UBE2	PSS-ST5	POST TA-	30.47
UBE2	PSS4	POST TA-	31.13
UBE2	PSS-ST8	POST TA-	30.1533
UBE2	PSS13	POST TA-	31.5967
UBE2	PSS21	POST TA-	31.7633
UBE2	PRE3	PRE TA+	31.73
UBE2	PRE17	PRE TA+	30.7633
UBE2	PRE5	PRE TA+	31.3533
UBE2	PRE18	PRE TA+	31.2467
UBE2	PRE7	PRE TA+	30.9267
UBE2	PRE9	PRE TA+	30.4
UBE2	PRE10	PRE TA+	30.92
UBE2	PRE12	PRE TA+	31.6867
UBE2	PRE13	PRE TA+	30.9833
UBE2	PRE14	PRE TA+	29.8867
UBE2	PRES1	PRE TA-	30.8667
UBE2	PRES21	PRE TA-	31.3833
UBE2	PRES2	PRE TA-	31.36
UBE2	PRES22	PRE TA-	30.76
UBE2	PRES3	PRE TA-	31.1433
UBE2	PRES11	PRE TA-	31.82
UBE2	PRES14	PRE TA-	30.0267
UBE2	PRES17	PRE TA-	31.75
UBE2	PRES18	PRE TA-	30.61
UBE2	PRES20	PRE TA-	32.9333
WNT11A	E12	EV TA+	25.5833
WNT11A	E13	EV TA+	26.0033
WNT11A	E16	EV TA+	25.45
WNT11A	E2	EV TA+	27.6
WNT11A	E24	EV TA+	28.86
WNT11A	E25	EV TA+	#DIV/0!
WNT11A	E20	EV TA+	25.5233
WNT11A	E3	EV TA+	25.9267
WNT11A	E23	EV TA+	26.8867
WNT11A	E7	EV TA+	25.75
WNT11A	EVS29	EV TA-	26.5533
WNT11A	EVS36	EV TA-	26.35
WNT11A	EVS4	EV TA-	25.2867
WNT11A	EVS37	EV TA-	25.6733
WNT11A	EVS5	EV TA-	28.7867
WNT11A	EVS40	EV TA-	25.4633
WNT11A	EVS7	EV TA-	28.7767
WNT11A	EVS9	EV TA-	27.37
WNT11A	EVS20	EV TA-	29.4
WNT11A	EVS23	EV TA-	28.4533
WNT11A	PS9	POST TA+	25.56
WNT11A	PS15	POST TA+	27.2867
WNT11A	PS19	POST TA+	29.37
WNT11A	PS20	POST TA+	26.33
WNT11A	PS4	POST TA+	26.1733
WNT11A	PS24	POST TA+	25.3967
WNT11A	PS5	POST TA+	26.38
WNT11A	PS25	POST TA+	25.3833
WNT11A	PS6	POST TA+	26.1533
WNT11A	PS7	POST TA+	24.11
WNT11A	PSS29	POST TA-	25.62
WNT11A	PSS32	POST TA-	25.4967
WNT11A	PSS38	POST TA-	25.87
WNT11A	PSS-ST1	POST TA-	26.02
WNT11A	PSS8	POST TA-	25.4233
WNT11A	PSS-ST5	POST TA-	24.75
WNT11A	PSS4	POST TA-	25.9333
WNT11A	PSS-ST8	POST TA-	24.8633
WNT11A	PSS13	POST TA-	26.53
WNT11A	PSS21	POST TA-	26.1567
WNT11A	PRE10	PRE TA+	26.4333
WNT11A	PRE12	PRE TA+	25.32
WNT11A	PRE13	PRE TA+	27.55
WNT11A	PRE14	PRE TA+	26.3067
WNT11A	PRE3	PRE TA+	28.72
WNT11A	PRE17	PRE TA+	26.34
WNT11A	PRE5	PRE TA+	26.19
WNT11A	PRE18	PRE TA+	26.88
WNT11A	PRE7	PRE TA+	26.8767
WNT11A	PRE9	PRE TA+	27.42
WNT11A	PRES1	PRE TA-	26.42
WNT11A	PRES21	PRE TA-	26.3167
WNT11A	PRES2	PRE TA-	26.3933
WNT11A	PRES22	PRE TA-	26.9433
WNT11A	PRES3	PRE TA-	26.4733
WNT11A	PRES11	PRE TA-	26.19
WNT11A	PRES14	PRE TA-	25.4833
WNT11A	PRES17	PRE TA-	26.2833
WNT11A	PRES18	PRE TA-	26.1267
WNT11A	PRES20	PRE TA-	26.6033

## Sheet: Pfaffl _TA+ H2B WNT11A
TA+
	Eficiencias	rpl13	2.0309	ef1a	1.8979	h2b	2.0038	wnt11a	2.0185
RPL13					EF1A						H2B								WNT11A
Condition	Ct	dCt	E^dct RPL13		Condition	Ct	dCt	E^dct EF1A	GeoMean of Ref index (E^dct RPL13,E^dct EF1A)		Condition	Ct	dCt	E^dct H2B	FC (E^dct H2B/GeoMean of Ref index)	GEOMEAN FC	SD		Condition	Ct	dCt	E^dct WNT11A	FC	GEOMEAN FC	SD
TA+ PRE	24.75	-0.217	0.857495		TA+ PRE	19.27	0.450167	1.33435	1.06967		TA+ PRE	23.0433	0.222333	1.16711	1.09109	1	0.241136		TA+ PRE	26.4333	0.334333	1.26468	1.18231	1	0.294257
TA+ PRE	23.3567	1.17633	2.30115		TA+ PRE	18.81	0.910167	1.79174	2.03053		TA+ PRE	22.02	1.24567	2.37689	1.17058				TA+ PRE	25.32	1.44767	2.76427	1.36135
TA+ PRE	24.82	-0.287	0.816006		TA+ PRE	20.08	-0.359833	0.794087	0.804972		TA+ PRE	23.7167	-0.451	0.73091	0.907994				TA+ PRE	27.19	-0.422333	0.743321	0.923412
TA+ PRE	24.09	0.443	1.36869		TA+ PRE	19.4233	0.296833	1.20949	1.28663		TA+ PRE	23.0033	0.262333	1.20001	0.932681				TA+ PRE	26.3067	0.461	1.38235	1.0744
TA+ PRE	23.6433	0.889667	1.87819		TA+ PRE	19.2533	0.466833	1.34867	1.59156		TA+ PRE	21.9833	1.28233	2.43825	1.53198				TA+ PRE	26.34	0.427667	1.35036	0.848451
TA+ PRE	24.13	0.403	1.33045		TA+ PRE	19.04	0.680167	1.54622	1.43428		TA+ PRE	22.78	0.485667	1.40152	0.977159				TA+ PRE	26.88	-0.112333	0.924134	0.644317
TA+ PRE	25.89	-1.357	0.382355		TA+ PRE	21.5567	-1.8365	0.308284	0.343328		TA+ PRE	25.19	-1.92433	0.262501	0.76458				TA+ PRE	28.72	-1.95233	0.253794	0.739219
TA+ PRE	24.56	-0.027	0.981053		TA+ PRE	19.8067	-0.0865	0.946083	0.963409		TA+ PRE	23.4333	-0.167667	0.889998	0.923801				TA+ PRE	26.19	0.577667	1.50039	1.55738
TA+ PRE	24.8867	-0.353667	0.778361		TA+ PRE	20.215	-0.494833	0.728285	0.752906		TA+ PRE	23.38	-0.114333	0.923609	1.22672				TA+ PRE	26.8767	-0.109	0.9263	1.2303
TA+ PRE	25.2033	-0.670333	0.621937		TA+ PRE	19.7467	-0.0265	0.983164	0.781963		TA+ PRE	24.1067	-0.841	0.557366	0.712778				TA+ PRE	27.42	-0.652333	0.63244	0.808786
TA+ EV	23.7767	0.756333	1.70889		TA+ EV	18.75	0.970167	1.86196	1.78379		TA+ EV	21.8433	1.42233	2.68743	1.50659	1.50148	0.419729		TA+ EV	25.5833	1.18433	2.2975	1.28799	1.18469	0.507916
TA+ EV	23.6133	0.919667	1.91854		TA+ EV	19.595	0.125167	1.0835	1.44179		TA+ EV	21.71	1.55567	2.94839	2.04496				TA+ EV	26.0033	0.764333	1.71058	1.18643
TA+ EV	23.7433	0.789667	1.74973		TA+ EV	19.92	-0.199833	0.879816	1.24074		TA+ EV	22.0967	1.169	2.25355	1.81629				TA+ EV	25.45	1.31767	2.52305	2.0335
TA+ EV	24.47	0.063	1.04565		TA+ EV	19.22	0.500167	1.37779	1.20028		TA+ EV	22.8933	0.372333	1.29536	1.07921				TA+ EV	27.6	-0.832333	0.557333	0.464334
TA+ EV	23.5633	0.969667	1.98772		TA+ EV	19.7333	-0.0131667	0.991599	1.40393		TA+ EV	22.0833	1.18233	2.27453	1.62012				TA+ EV	25.5233	1.24433	2.39639	1.70691
TA+ EV	24.35	0.183	1.13843		TA+ EV	19.3467	0.3735	1.27038	1.2026		TA+ EV	23.2733	-0.00766667	0.994685	0.827113				TA+ EV	26.8867	-0.119	0.919817	0.764858
TA+ EV	23.8933	0.639667	1.57332		TA+ EV	19.785	-0.0648333	0.959309	1.22854		TA+ EV	22.26	1.00567	2.01171	1.63748				TA+ EV	26.135	0.632667	1.55949	1.26938
TA+ EV	23.5833	0.949667	1.95975		TA+ EV	20.05	-0.329833	0.809499	1.25953		TA+ EV	21.9733	1.29233	2.45525	1.94934				TA+ EV	25.75	1.01767	2.0437	1.62259
TA+ POST	24.69	-0.157	0.894732		TA+ POST	20.5267	-0.8065	0.596448	0.730521		TA+ POST	23.5833	-0.317667	0.801883	1.09769	1.43709	0.199905		TA+ POST	27.2867	-0.519	0.694529	0.95073	0.963973	0.526398
TA+ POST	23.88	0.653	1.58826		TA+ POST	19.9667	-0.2465	0.853897	1.16456		TA+ POST	22.2433	1.02233	2.03515	1.74756				TA+ POST	29.37	-2.60233	0.160773	0.138054
TA+ POST	23.87	0.663	1.59955		TA+ POST	19.72	0.000166667	1.00011	1.2648		TA+ POST	22.39	0.875667	1.83791	1.45312				TA+ POST	26.33	0.437667	1.35988	1.07517
TA+ POST	23.3567	1.17633	2.30115		TA+ POST	18.6567	1.0635	1.97671	2.13277		TA+ POST	21.8567	1.409	2.66264	1.24844				TA+ POST	25.3967	1.371	2.61936	1.22815
TA+ POST	23.7533	0.779667	1.73738		TA+ POST	19.32	0.400167	1.29228	1.49839		TA+ POST	22.33	0.935667	1.91617	1.27882				TA+ POST	25.3833	1.38433	2.644	1.76456
TA+ POST	23.6667	0.866333	1.8474		TA+ POST	19.335	0.385167	1.27992	1.5377		TA+ POST	21.9933	1.27233	2.42136	1.57466				TA+ POST	26.1733	0.594333	1.51806	0.987228
TA+ POST	23.6133	0.919667	1.91854		TA+ POST	19.56	0.160167	1.10808	1.45804		TA+ POST	22	1.26567	2.41017	1.65301				TA+ POST	26.38	0.387667	1.31295	0.90049
TA+ POST	23.6833	0.849667	1.82571		TA+ POST	19.54	0.180167	1.12237	1.43148		TA+ POST	22.0833	1.18233	2.27453	1.58894				TA+ POST	26.1533	0.614333	1.53953	1.07549
TA+ POST	22.66	1.873	3.76965		TA+ POST	18.315	1.40517	2.46048	3.04551		TA+ POST	21.1567	2.109	4.33123	1.42217				TA+ POST	24.11	2.65767	6.46643	2.12327
TA+ POST	23.2233	1.30967	2.52912		TA+ POST	18.8633	0.856833	1.73155	2.09267		TA+ POST	21.6833	1.58233	3.00355	1.43527				TA+ POST	25.56	1.20767	2.33546	1.11602
average TA+ PRE	24.533				average TA+ PRE	19.7202					average TA+ PRE	23.2657							average TA+ PRE	26.7677

## Sheet: Pfaffl _TA- H2B WNT11A
TA-
	Eficiencias (E)	rpl13	2.0309	ef1a	1.8979	h2b	2.0038	wnt11a	2.0185
RPL13					EF1A						H2B								WNT11A
Condition	Ct	dCt	E^dct RPL13		Condition	Ct	dCt	E^dct EF1A	GeoMean of Ref index (E^dct RPL13,E^dct EF1A)		Condition	Ct	dCt	E^dct H2B	FC (E^dct H2B/GeoMean of Ref index)	GEOMEAN FC	SD		Condition	Ct	dCt	E^dct WNT11A	FC	GEOMEAN FC	SD
TA- PRE	23.9767	-0.119333	0.91893		TA- PRE	19.3833	0.482333	1.36214	1.1188		TA- PRE	22.57	0.4135	1.33296	1.19142	1.08868	0.219721		TA- PRE	26.42	0.447333	1.36915	1.22377	1.10202	0.408307
TA- PRE	23.4333	0.424	1.35039		TA- PRE	19.49	0.375667	1.27215	1.31069		TA- PRE	22.7033	0.280167	1.21498	0.92698				TA- PRE	26.19	0.677333	1.60919	1.22774
TA- PRE	23.6867	0.170667	1.12853		TA- PRE	19.4867	0.379	1.27487	1.19947		TA- PRE	22.1833	0.800167	1.74395	1.45393				TA- PRE	25.4833	1.384	2.64338	2.20379
TA- PRE	23.1667	0.690667	1.63121		TA- PRE	19.1	0.765667	1.63329	1.63225		TA- PRE	22.055	0.9285	1.90665	1.16811				TA- PRE	26.2833	0.584	1.50708	0.923314
TA- PRE	23.5067	0.350667	1.28202		TA- PRE	19.3567	0.509	1.38561	1.33281		TA- PRE	22.2033	0.780167	1.71987	1.29041				TA- PRE	26.1267	0.740667	1.68238	1.26228
TA- PRE	23.82	0.0373333	1.0268		TA- PRE	19.39	0.475667	1.35633	1.18012		TA- PRE	22.5533	0.430167	1.34849	1.14267				TA- PRE	26.3933	0.474	1.39503	1.18211
TA- PRE	23.41	0.447333	1.3729		TA- PRE	19.39	0.475667	1.35633	1.36459		TA- PRE	22.64	0.3435	1.26966	0.930432				TA- PRE	26.6033	0.264	1.20373	0.882115
TA- PRE	23.0433	0.814	1.78016		TA- PRE	19.0667	0.799	1.66855	1.72345		TA- PRE	22.33	0.6535	1.57493	0.913824				TA- PRE	26.3167	0.550667	1.47221	0.85422
TA- PRE	23.8633	-0.006	0.995758		TA- PRE	19.8367	0.029	1.01876	1.00719		TA- PRE	23.3767	-0.393167	0.760888	0.755456				TA- PRE	27.14	-0.272667	0.825712	0.819817
TA- PRE	23.4233	0.434	1.35999		TA- PRE	19.28	0.585667	1.45538	1.40688		TA- PRE	22.0967	0.886833	1.85223	1.31655				TA- PRE	26.4733	0.394	1.31881	0.937401
TA- EV	25.5467	-1.68933	0.302142		TA- EV	21.7267	-1.861	0.303482	0.302812		TA- EV	25.1067	-2.12317	0.228619	0.754989	0.798953	0.235475		TA- EV	29.4	-2.53267	0.168836	0.55756	1.21044	0.645222
TA- EV	25.1067	-1.24933	0.412662		TA- EV	22.0233	-2.15767	0.250945	0.3218		TA- EV	25.29	-2.3065	0.201267	0.625441				TA- EV	28.4533	-1.586	0.328265	1.02009
TA- EV	24.1433	-0.286	0.816584		TA- EV	20.32	-0.454333	0.747431	0.781243		TA- EV	23.4	-0.4165	0.748648	0.958278				TA- EV	26.5533	0.314	1.24675	1.59585
TA- EV	24.1433	-0.286	0.816584		TA- EV	20.4533	-0.587667	0.686227	0.748574		TA- EV	23.2267	-0.243167	0.844499	1.12814				TA- EV	26.35	0.517333	1.43814	1.92118
TA- EV	23.025	0.832333	1.80343		TA- EV	19.9133	-0.0476667	0.969919	1.32257		TA- EV	22.555	0.4285	1.34693	1.01842				TA- EV	25.6733	1.194	2.31315	1.74899
TA- EV	23.49	0.367333	1.29725		TA- EV	19.3333	0.532333	1.40648	1.35076		TA- EV	22.9433	0.0401667	1.02831	0.761281				TA- EV	25.2867	1.58067	3.03493	2.24683
TA- EV	23.5567	0.300667	1.2374		TA- EV	19.5133	0.352333	1.25327	1.24531		TA- EV	22.5	0.4835	1.39942	1.12375				TA- EV	25.4633	1.404	2.68078	2.15269
TA- EV	25.78	-1.92267	0.256105		TA- EV	21.6867	-1.821	0.311361	0.282385		TA- EV	24.9667	-1.98317	0.251984	0.892343				TA- EV	28.7867	-1.91933	0.259746	0.919829
TA- EV	25.2767	-1.41933	0.365837		TA- EV	21.3033	-1.43767	0.398048	0.381603		TA- EV	25.7367	-2.75317	0.147552	0.386663				TA- EV	28.7767	-1.90933	0.261576	0.685468
TA- EV	23.94	-0.0826667	0.943114		TA- EV	19.8767	-0.011	0.992977	0.967724		TA- EV	23.5633	-0.579833	0.668305	0.690594				TA- EV	27.37	-0.502667	0.702542	0.725973
TA- POST	24.19	-0.332667	0.790028		TA- POST	20.16	-0.294333	0.828123	0.808851		TA- POST	22.4367	0.546833	1.46239	1.80799	1.48989	0.340533		TA- POST	26.53	0.337333	1.26735	1.56685	2.24001	0.903053
TA- POST	24.26	-0.402667	0.751803		TA- POST	20.3133	-0.447667	0.750631	0.751217		TA- POST	22.4967	0.486833	1.40266	1.86719				TA- POST	25.94	0.927333	1.91807	2.55328
SAT POST EV	23.5367	0.320667	1.25506		SAT POST EV	19.2133	0.652333	1.51889	1.38069		SAT POST EV	21.88	1.1035	2.15326	1.55955				SAT POST EV	25.62	1.24733	2.40144	1.73931
SAT POST EV	24.6133	-0.756	0.585312		SAT POST EV	20.7267	-0.861	0.575979	0.580627		SAT POST EV	23.4033	-0.419833	0.746916	1.2864				SAT POST EV	25.4967	1.37067	2.61874	4.5102
SAT POST EV	23.735	0.122333	1.09054		SAT POST EV	19.98	-0.114333	0.92936	1.00673		SAT POST EV	22.1167	0.866833	1.82666	1.81445				SAT POST EV	25.87	0.997333	2.01472	2.00126
SAT POST EV	24.0433	-0.186	0.876536		SAT POST EV	19.71	0.155667	1.10489	0.984111		SAT POST EV	22.59	0.3935	1.31456	1.33578				SAT POST EV	25.9333	0.934	1.92707	1.95818
SAT POST EV	23.5433	0.314	1.24915		SAT POST EV	19.2467	0.619	1.4868	1.3628		SAT POST EV	21.57	1.4135	2.67098	1.95992				SAT POST EV	25.4233	1.444	2.75716	2.02315
SAT POST EV	23.8933	-0.036	0.974817		SAT POST EV	19.3567	0.509	1.38561	1.1622		SAT POST EV	22.1267	0.856833	1.81401	1.56083				SAT POST EV	26.02	0.847333	1.81326	1.56019
SAT POST EV	23.1733	0.684	1.62352		SAT POST EV	19.02	0.845667	1.7192	1.67068		SAT POST EV	22.18	0.8035	1.74799	1.04628				SAT POST EV	24.75	2.11733	4.42433	2.64822
SAT POST EV	23.4933	0.364	1.29419		SAT POST EV	19.4	0.465667	1.34767	1.32066		SAT POST EV	22.5467	0.436833	1.35475	1.02582				SAT POST EV	24.8633	2.004	4.0858	3.09376
average AT- PRE	23.8573				average AT- PRE	19.8657					average AT- PRE	22.9835							average AT- PRE	26.8673

## Sheet: Merge FC Pfaffl H2B WNT11A
CONDITION	GEN	FC	GEN	FC
SAT PRE EV	H2B	1.19142	WNT11A	1.22377
SAT PRE EV	H2B	0.92698	WNT11A	1.22774
SAT PRE EV	H2B	1.45393	WNT11A	2.20379
SAT PRE EV	H2B	1.16811	WNT11A	0.923314
SAT PRE EV	H2B	1.29041	WNT11A	1.26228
SAT PRE EV	H2B	1.14267	WNT11A	1.18211
SAT PRE EV	H2B	0.930432	WNT11A	0.882115
SAT PRE EV	H2B	0.913824	WNT11A	0.85422
SAT PRE EV	H2B	0.755456	WNT11A	0.819817
SAT PRE EV	H2B	1.31655	WNT11A	0.937401
SAT EV	H2B	0.754989	WNT11A	0.55756
SAT EV	H2B	0.625441	WNT11A	1.02009
SAT EV	H2B	0.958278	WNT11A	1.59585
SAT EV	H2B	1.12814	WNT11A	1.92118
SAT EV	H2B	1.01842	WNT11A	1.74899
SAT EV	H2B	0.761281	WNT11A	2.24683
SAT EV	H2B	1.12375	WNT11A	2.15269
SAT EV	H2B	0.892343	WNT11A	0.919829
SAT EV	H2B	0.386663	WNT11A	0.685468
SAT EV	H2B	0.690594	WNT11A	0.725973
SAT POST EV	H2B	1.80799	WNT11A	1.56685
SAT POST EV	H2B	1.86719	WNT11A	2.55328
SAT POST EV	H2B	1.55955	WNT11A	1.73931
SAT POST EV	H2B	1.2864	WNT11A	4.5102
SAT POST EV	H2B	1.81445	WNT11A	2.00126
SAT POST EV	H2B	1.33578	WNT11A	1.95818
SAT POST EV	H2B	1.95992	WNT11A	2.02315
SAT POST EV	H2B	1.56083	WNT11A	1.56019
SAT POST EV	H2B	1.04628	WNT11A	2.64822
SAT POST EV	H2B	1.02582	WNT11A	3.09376
AT PRE EV	H2B	1.09109	WNT11A	1.18231
AT PRE EV	H2B	1.17058	WNT11A	1.36135
AT PRE EV	H2B	0.907994	WNT11A	0.923412
AT PRE EV	H2B	0.932681	WNT11A	1.0744
AT PRE EV	H2B	1.53198	WNT11A	0.848451
AT PRE EV	H2B	0.977159	WNT11A	0.644317
AT PRE EV	H2B	0.76458	WNT11A	0.739219
AT PRE EV	H2B	0.923801	WNT11A	1.55738
AT PRE EV	H2B	1.22672	WNT11A	1.2303
AT PRE EV	H2B	0.712778	WNT11A	0.808786
AT EV	H2B	1.50659	WNT11A	1.28799
AT EV	H2B	2.04496	WNT11A	1.18643
AT EV	H2B	1.81629	WNT11A	2.0335
AT EV	H2B	1.07921	WNT11A	0.464334
AT EV	H2B	1.62012	WNT11A	1.70691
AT EV	H2B	0.827113	WNT11A	0.764858
AT EV	H2B	1.63748	WNT11A	1.26938
AT EV	H2B	1.94934	WNT11A	1.62259
AT POST EV	H2B	1.09769	WNT11A	0.95073
AT POST EV	H2B	1.74756	WNT11A	0.138054
AT POST EV	H2B	1.45312	WNT11A	1.07517
AT POST EV	H2B	1.24844	WNT11A	1.22815
AT POST EV	H2B	1.27882	WNT11A	1.76456
AT POST EV	H2B	1.57466	WNT11A	0.987228
AT POST EV	H2B	1.65301	WNT11A	0.90049
AT POST EV	H2B	1.58894	WNT11A	1.07549
AT POST EV	H2B	1.42217	WNT11A	2.12327
AT POST EV	H2B	1.43527	WNT11A	1.11602

## Sheet: t-test Pfaffl
Gene	Condition	Group1	Group2	p.value	t.statistic	mean1	mean2
H2B	TA-	PRE	EV	0.0146921	2.70006	1.10898	0.83399
H2B	TA-	PRE	POST	0.00515768	-3.25729	1.10898	1.52642
H2B	TA-	EV	POST	7.33703e-05	-5.28879	0.83399	1.52642
H2B	TA+	PRE	EV	0.00861936	-3.21383	1.02394	1.56014
H2B	TA+	PRE	POST	0.000460863	-4.30119	1.02394	1.44997
H2B	TA+	EV	POST	0.51087	0.683006	1.56014	1.44997
WNT11A	TA-	PRE	EV	0.40728	-0.852275	1.15166	1.35745
WNT11A	TA-	PRE	POST	0.00205092	-3.87291	1.15166	2.36544
WNT11A	TA-	EV	POST	0.0109148	-2.87201	1.35745	2.36544
WNT11A	TA+	PRE	EV	0.234248	-1.26084	1.03699	1.292
WNT11A	TA+	PRE	POST	0.611982	-0.518727	1.03699	1.13592
WNT11A	TA+	EV	POST	0.533216	0.637444	1.292	1.13592
